# Supplementary material for: The zebrafish in toxicology: a bibliometric analysis reveals current trends and future avenues for predictive safety assessment
Source: Front Toxicol. 2026 Jan 12;7:1700031. doi: 10.3389/ftox.2025.1700031 (PMC12832328; doi:10.3389/ftox.2025.1700031)
Supplement: Supplementary file 2 [file Supplementaryfile2.xlsx]

## Sheet: Sheet1
key	title of manuscript	year of publication	journal	issn	abstract	notes	doi	keywords
rayyan-397318687	Contested Paradigm in Raising Zebrafish (Danio rerio).	2018	Zebrafish	1557-8542 (Electronic)	The current body of work on rearing larval/juvenile zebrafish is based on (1) utilization of freshwater and (2) diurnal light/dark cycle, (3) provision of live feed at modest density, and (4) culture in high visibility environment. We challenged these rearing approaches by maintaining zebrafish under constant light for 46-48 days (days postfertilization [dpf]), while securing continuous feeding i…	RAYYAN-INCLUSION: {"Darlan"=>"Included"} | RAYYAN-LABELS: Keywords to larvae (4 to 29 dpf),Keywords to juvenile (30 to 89 dpf),Keywords to adult (90 dpf to 2 years),1st Inclusion to Neurotoxicity Keywords,1st Inclusion to Acute toxicity Keywords,Larvae stage to adult stage (30 dpf to 3 mpf),Larval stage to adult stage (30 dpf to 3 mpf),Larval stage to juvenile stage (29 hpf to 3 mpf), Adult stage…	10.1089/zeb.2017.1515	*Animal Feed;Animal Husbandry/*methods;Animals;Artemia/growth & development/*physiology;*Diet;Larva/growth & development;Rotifera/growth & development/*physiology;Survival Rate;Zebrafish/growth & development/*physiology
rayyan-397318688	Zebrafish (Danio rerio) as a Model for Sprint Exercise Training.	2019	Zebrafish	1557-8542 (Electronic)	Sprint performance is important ecologically and physiologically, and it can influence fitness by determining outcomes of predator-prey relationships, for example, and it can confer substantial human health benefits. In this article we test whether zebrafish (Danio rerio) are a suitable model to test hypotheses about the effects and consequences of sprint exercise training, and the physiological …	RAYYAN-INCLUSION: {"Darlan"=>"Included"} | RAYYAN-LABELS: 1st Evaluation by specific areas - Keywords to Neurotoxicity	10.1089/zeb.2018.1646	Animals;*Exercise;Humans;*Models, Animal;*Physical Conditioning, Animal;Zebrafish/*physiology
rayyan-397318689	Response acquisition by zebrafish (Danio rerio) with delayed reinforcement.	2018	Journal of the experimental analysis of behavior	1938-3711 (Electronic)	Zebrafish (Danio rerio) is a common vertebrate animal model in biomedical research and is a promising species for studying how genes interact with environmental factors in determining behavior. The present study investigated how reinforcement parameters affect zebrafish behavior by assessing response acquisition with delayed reinforcement, which has been studied with other species (e.g., rats, pi…	RAYYAN-INCLUSION: {"Darlan"=>"Included"} | RAYYAN-LABELS: RCC Neurotoxicity in Environmental,1st Inclusion to Neurotoxicity Keywords,1nd Inclusion by valuation by application domain - Keywords to Environmental	10.1002/jeab.324	Animals;*Conditioning, Operant;Extinction, Psychological;Reinforcement Schedule;*Reinforcement, Psychology;Reward;Time Factors;Zebrafish
rayyan-397318690	Biomarker responses in zebrafish (Danio rerio) larvae exposed to pristine low-density polyethylene fragments.	2017	Environmental pollution (Barking, Essex : 1987)	1873-6424 (Electronic)	There are serious concerns over the adverse impacts of microplastics (MPs) on living organisms. The main objective of this study was to test the effects of MPs on the total length, weight, condition factor (CF), transcriptional level of antioxidant, anti and pro-apoptotic, and neurotransmitter genes, and the histopathology of the gill, liver, brain, kidney, and intestine in the larvae of zebrafis…	RAYYAN-INCLUSION: {"Darlan"=>"Included"} | RAYYAN-LABELS: Keywords to larvae (4 to 29 dpf),RCC Neurotoxicity in Environmental,RCC Acute toxicity in Environmental,1st Inclusion to Neurotoxicity Keywords,1st Inclusion to Acute toxicity Keywords,Larval stage by area of study and year: Neurotoxicity,Larval stage by area of study and year: Acute toxicity,1st Evaluation by specific areas - Keywords to …	10.1016/j.envpol.2017.01.047	Animals;Body Size/drug effects;Body Weight/drug effects;Female;Gene Expression Regulation/drug effects;Genetic Markers/*genetics;Intestinal Mucosa/metabolism;Intestines/drug effects;Larva/anatomy & histology/cytology/*drug effects/*genetics;Male;Oxidative Stress/drug effects;Polyethylene/*chemistry/*toxicity;Zebrafish/anatomy & histology/*genetics/growth & development
rayyan-397318691	Olfactorily-mediated cortisol response to chemical alarm cues in zebrafish Danio rerio.	2019	Journal of fish biology	1095-8649 (Electronic)	Chemical cues released as a by-product of predation mediate antipredator behaviour, but little is known about the physiological responses to olfactory detection of predation risk. In this study, zebrafish Danio rerio were exposed to either chemical alarm cues from conspecifics, or water (control). Compared with water controls, D. rerio exposed to alarm cues responded behaviourally with antipredat…	RAYYAN-INCLUSION: {"Darlan"=>"Included"} | RAYYAN-LABELS: RCC Neurotoxicity in Disease model,RCC Acute toxicity in Disease model,1st Inclusion to Acute toxicity Keywords,1st Evaluation by specific areas - Keywords to Neurotoxicity,2nd Inclusion by valuation by application domain - Keywords to Disease model: Neurological	10.1111/jfb.13860	*Animal Communication;Animals;Cues;Hydrocortisone/*metabolism;Predatory Behavior;Smell/*physiology;Stimulation, Chemical;Water;Zebrafish/metabolism/*physiology
rayyan-397318692	Proteomic Analysis of Zebrafish (Danio rerio) After Chemical Exposure.	2018	Methods in molecular biology (Clifton, N.J.)	1940-6029 (Electronic)	Traditional toxicological screens based on the zebrafish model use observable phenotypic endpoints during their development to determine the toxicity of teratogens. Yet toxicity does not always translate to obvious phenotypic changes and the criteria used to score the toxicity of a teratogen are frequently subjected to human perception. The advancement in omics-based technologies has allowed us t…	RAYYAN-INCLUSION: {"Darlan"=>"Included"} | RAYYAN-LABELS: Keywords to embryo (0 to 3 dpf),Keywords to adult (90 dpf to 2 years),1st Inclusion to Acute toxicity Keywords,Embryonic stage to adult (3 mpf to 2 years), Adult stage by area of study and year: Acute toxicity,Embryo stage by area of study and year: Acute toxicity	10.1007/978-1-4939-7883-0_24	Animals;Chromatography, Liquid;Embryo, Nonmammalian;Environmental Exposure;Mass Spectrometry;Polychlorinated Dibenzodioxins/pharmacology;Proteome/*drug effects;*Proteomics/methods;Teratogens/*pharmacology;Zebrafish/*metabolism;Zebrafish Proteins/metabolism
rayyan-397318693	Effectiveness of Rapid Cooling as a Method of Euthanasia for Young Zebrafish (Danio rerio).	2018	Journal of the American Association for Laboratory Animal Science : JAALAS	2769-6677 (Electronic)	Despite increased use of zebrafish (Danio rerio) in biomedical research, consistent information regarding appropriate euthanasia methods, particularly for embryos, is sparse. Current literature indicates that rapid cooling is an effective method of euthanasia for adult zebrafish, yet consistent guidelines regarding zebrafish younger than 6 mo are unavailable. This study was performed to distingui…	RAYYAN-INCLUSION: {"Darlan"=>"Included"} | RAYYAN-LABELS: Keywords to embryo (0 to 3 dpf),Keywords to larvae (4 to 29 dpf),Keywords to adult (90 dpf to 2 years),1st Inclusion to Acute toxicity Keywords,Embryonic stage to adult (3 mpf to 2 years),Larvae stage to adult stage (30 dpf to 3 mpf),Larval stage to adult stage (30 dpf to 3 mpf),Embryonic stage to larval stage (0 hpf to 29 dpf), Adult stag…		Animal Welfare;Animals;Cold Temperature;Euthanasia, Animal/*methods;Hypothermia, Induced;Time Factors;Zebrafish/*physiology
rayyan-397318694	Effects of homozygosity on sex determination in zebrafish Danio rerio.	2018	Journal of fish biology	1095-8649 (Electronic)	Gynogenetic zebrafish Danio rerio were obtained by activating D. rerio oocytes with UV irradiated common carp Cyprinus carpio sperm and then applying one of four different shocks [two (early) meiotic and two (late) mitotic shocks]. Gynogens produced by three of the shocks survived to maturity. All adult gynogens (n = 52) except one were found to be male. There was no difference in growth rate bet…	RAYYAN-INCLUSION: {"Darlan"=>"Included"} | RAYYAN-LABELS: Keywords to adult (90 dpf to 2 years),1st Inclusion to Reproductive toxicity Keywords, Adult stage by area of study and year: Reproductive Toxicity	10.1111/jfb.13836	Animals;Carps;Female;Fertility/genetics;*Homozygote;Male;Ovum;Sex Determination Processes/*genetics;Sex Ratio;Sexual Behavior, Animal;Spermatozoa;Stress, Physiological;Temperature;Zebrafish/genetics/*physiology
rayyan-397318695	Effects of Alcohol on Inhibitory Avoidance Learning in Zebrafish (Danio rerio).	2017	Zebrafish	1557-8542 (Electronic)	The zebrafish (Danio rerio) can be used in studies addressing the effects of drugs on learning, memory, and anxiety. In the present study, we investigated the effect of different alcohol treatments (chronic and acute) on the learning and anxiety response of zebrafish in an inhibitory avoidance paradigm. Zebrafish were initially exposed to different alcohol treatments and submitted to an inhibitor…	RAYYAN-INCLUSION: {"Darlan"=>"Included"} | RAYYAN-LABELS: RCC Neurotoxicity in Disease model,RCC Acute toxicity in Disease model,1st Inclusion to Neurotoxicity Keywords,1st Inclusion to Acute toxicity Keywords,1st Evaluation by specific areas - Keywords to Neurotoxicity,2nd Inclusion by valuation by application domain - Keywords to Disease model: Neurological	10.1089/zeb.2017.1438	Animals;Avoidance Learning/*drug effects;Behavior, Animal/*drug effects;Central Nervous System Depressants/*administration & dosage;Electroshock;Ethanol/*administration & dosage;Zebrafish/*physiology
rayyan-397318696	Maternal and embryonic exposure to the water soluble fraction of crude oil or lead induces behavioral abnormalities in zebrafish (Danio rerio), and the mechanisms involved.	2018	Chemosphere	1879-1298 (Electronic)	The water-soluble fraction (WSF) of crude oil plays an important role in the toxicity of crude oil in aquatic environments. Heavy metals, such as lead (Pb) are also important environmental contaminants, which can reach aquatic systems via the effluents of industrial, urban and mining sources. In the present study, we investigated whether maternal and embryonic exposure to the WSF (5, 50 μg/L) or …	RAYYAN-INCLUSION: {"Darlan"=>"Included"} | RAYYAN-LABELS: Keywords to larvae (4 to 29 dpf),RCC Neurotoxicity in Environmental,Keywords to juvenile (30 to 89 dpf),RCC Acute toxicity in Environmental,1st Inclusion to Acute toxicity Keywords,Larval stage to juvenile stage (29 hpf to 3 mpf),Larval stage by area of study and year: Neurotoxicity,Larval stage by area of study and year: Acute toxicity,Ju…	10.1016/j.chemosphere.2017.09.096	Animals;Embryo, Nonmammalian/*abnormalities;Larva;Lead/metabolism/*toxicity;Metals, Heavy/metabolism;Petroleum/metabolism/*toxicity;Swimming;Water Pollutants, Chemical/analysis/*toxicity;Zebrafish/abnormalities/embryology/metabolism
rayyan-397318697	Behavioral Characteristics of Adult Zebrafish (Danio rerio) after MS222 Anesthesia for Fin Excision.	2017	Journal of the American Association for Laboratory Animal Science : JAALAS	2769-6677 (Electronic)	The health of laboratory animals is an ethical responsibility of researchers and a critical determinant of experimental outcome. Therefore, all husbandry procedures should be evaluated for their effects on mortality, behavior, and physiology to maximize animal welfare and minimize experimental variability. For adult zebrafish, the excision of a small portion of the caudal fin (that is, 'fin clipp…	RAYYAN-INCLUSION: {"Darlan"=>"Included"} | RAYYAN-LABELS: RCC Neurotoxicity in Disease model,RCC Acute toxicity in Disease model,Keywords to adult (90 dpf to 2 years),1st Inclusion to Neurotoxicity Keywords,1st Inclusion to Acute toxicity Keywords, Adult stage by area of study and year: Neurotoxicity, Adult stage by area of study and year: Acute toxicity,2nd Inclusion by valuation by application …		Anesthesia/*veterinary;*Animal Welfare;Animals;Animals, Laboratory;*Behavior, Animal;Female;Genotyping Techniques/adverse effects/*veterinary;Male;*Zebrafish/physiology/surgery
rayyan-397318698	Stress Leukogram Induced by Acute and Chronic Stress in Zebrafish (Danio rerio).	2017	Comparative medicine	2769-819X (Electronic)	The use of zebrafish (Danio rerio) as an animal model for experimental studies of stress has increased rapidly over the years. Although many physiologic and behavioral characteristics associated with stress have been defined in zebrafish, the effects of stress on hematologic parameters have not been described. The purpose of our study was to induce a rise in endogenous cortisol through various ac…	RAYYAN-INCLUSION: {"Darlan"=>"Included"} | RAYYAN-LABELS: 1st Inclusion to Acute toxicity Keywords,1st Inclusion to Immunotoxicity Keywords,1st Evaluation by specific areas - Keywords to Neurotoxicity		Animals;Hydrocortisone/blood;Leukocyte Count;Lymphopenia/etiology;*Stress, Physiological;Zebrafish/blood/*physiology
rayyan-397318699	Effects of Diet and Social Housing on Reproductive Success in Adult Zebrafish, Danio rerio.	2018	Zebrafish	1557-8542 (Electronic)	Zebrafish (Danio rerio) have proven their efficiency as an animal model for genetics and development, but their nutrition and housing requirements continue to elude researchers. Diet and housing density were predicted to affect weight change and reproductive success in 120 days postfertilization (dpf) zebrafish, and growth performance of their progeny. Fish were fed one of four diets, each utiliz…	RAYYAN-INCLUSION: {"Darlan"=>"Included"} | RAYYAN-LABELS: Keywords to embryo (0 to 3 dpf),Keywords to larvae (4 to 29 dpf),Keywords to adult (90 dpf to 2 years),Embryonic stage to adult (3 mpf to 2 years),Larvae stage to adult stage (30 dpf to 3 mpf),Larval stage to adult stage (30 dpf to 3 mpf),Embryonic stage to larval stage (0 hpf to 29 dpf)	10.1089/zeb.2018.1599	*Animal Feed;Animal Husbandry/*methods;Animals;Fertility;*Reproduction;Sexual Behavior, Animal;Zebrafish/growth & development/*physiology
rayyan-397318700	Can simple tank changes benefit the welfare of laboratory zebrafish Danio rerio?	2018	Journal of fish biology	1095-8649 (Electronic)	This study examined the effects of simple changes in the tank environment on the wellbeing of laboratory-maintained zebrafish Danio rerio. Groups of D. rerio were either housed in stable environments (where they were maintained in the same tanks throughout the study) or in environments subject to change (where they were periodically moved to novel but identical tanks) and the effects of these tre…	RAYYAN-INCLUSION: {"Darlan"=>"Included"} | RAYYAN-LABELS: 1st Evaluation by specific areas - Keywords to Neurotoxicity	10.1111/jfb.13535	Aggression;Animal Husbandry;*Animal Welfare;Animals;Behavior, Animal;Body Constitution;Housing, Animal;Reproduction;Zebrafish/*physiology
rayyan-397318701	Developmental toxicity of the fungicide ziram in zebrafish (Danio rerio).	2019	Chemosphere	1879-1298 (Electronic)	Ziram is a broad spectrum pesticide that belongs to the class of dimethyl-dithiocarbamate (DTC) fungicides. The objectives of this study were to assess the effects of ziram in developing zebrafish. Ziram was highly toxic to zebrafish embryos, with a 96-h LC(50) value of 1082.54 nM (∼0.33 mg/L). Zebrafish embryos at 6 h post-fertilization (hpf) were exposed to solvent control (0.1% DMSO), or one d…	RAYYAN-INCLUSION: {"Darlan"=>"Included"} | RAYYAN-LABELS: Unclassified compounds,Keywords to embryo (0 to 3 dpf),Keywords to larvae (4 to 29 dpf),RCC Acute toxicity in Preclinical,RCC Hepatotoxicity in Preclinical,RCC Neurotoxicity in Environmental,RCC - Neurotoxicity in Preclinical:,RCC Acute toxicity in Environmental,RCC Hepatotoxicity in Environmental,1st Inclusion to Acute toxicity Keywords,1…	10.1016/j.chemosphere.2018.09.105	Animals;Behavior, Animal/drug effects;Dopamine/genetics;Embryo, Nonmammalian/drug effects;Embryonic Development/*drug effects;Fungicides, Industrial/metabolism/toxicity;Larva/drug effects;Locomotion/drug effects;Oxidative Stress/genetics;Oxygen Consumption/drug effects;Zebrafish/*growth & development/metabolism;Ziram/*toxicity
rayyan-397318702	Examining the responses of the zebrafish (Danio rerio) gastrointestinal system to the suspected obesogen diethylhexyl phthalate.	2019	Environmental pollution (Barking, Essex : 1987)	1873-6424 (Electronic)	Epidemiological evidence suggests that phthalate plasticizers may act as "obesogens", which are chemicals that exacerbate obesity. The gastrointestinal (GI) system is the primary exposure route for phthalates, however, the relationship between phthalate-driven perturbations of GI system functions that can influence obesity has yet to be examined. To address this knowledge gap, we exposed Danio re…	RAYYAN-INCLUSION: {"Darlan"=>"Included"} | RAYYAN-LABELS: RCC Acute toxicity in Disease model,1st Inclusion to Acute toxicity Keywords,2nd Inclusion by valuation by application domain - Keywords to Disease model: Metabolic	10.1016/j.envpol.2018.11.032	Animal Feed;Animals;Biomass;Diethylhexyl Phthalate/metabolism/*toxicity;Gastrointestinal Tract/*drug effects/metabolism;Gene Expression Regulation/drug effects;Gene Regulatory Networks/*drug effects;Lipid Metabolism/drug effects/genetics;Obesity/*chemically induced/genetics;PPAR alpha/metabolism;Plasticizers/metabolism/*toxicity;Zebrafish/genetics/*growth & development/metabolism
rayyan-397318703	Bioaccumulation mechanism of organophosphate esters in adult zebrafish (Danio rerio).	2017	Environmental pollution (Barking, Essex : 1987)	1873-6424 (Electronic)	Although organophosphate esters (OPEs) have been detected with growing frequency in water ecosystems, the underlying accumulation mechanisms of these compounds in fish are still unknown. Here, we investigated the tissue-specific accumulation and depuration of seven OPEs in adult zebrafish at three levels (0, 1/150 LC(50) (environmentally relevant level), and 1/30 LC(50) per OPE congener) in labor…	RAYYAN-INCLUSION: {"Darlan"=>"Included"} | RAYYAN-LABELS: RCC Acute toxicity in Environmental,Keywords to adult (90 dpf to 2 years),1st Inclusion to Acute toxicity Keywords,Chemical classification Organophosphates, Adult stage by area of study and year: Acute toxicity,1nd Inclusion by valuation by application domain - Keywords to Environmental	10.1016/j.envpol.2017.05.075	Animals;Biotransformation;Esters;Organophosphates/*metabolism;Water Pollutants, Chemical/*metabolism;Zebrafish/*metabolism
rayyan-397318704	Multiple vitellogenins in zebrafish (Danio rerio): quantitative inventory of genes, transcripts and proteins, and relation to egg quality.	2018	Fish physiology and biochemistry	1573-5168 (Electronic)	Scrutiny of the zebrafish (Danio rerio) genomic database confirmed eight functional vitellogenin (vtg) genes, each with one or two transcript variants, and the encoded Vtg polypeptides were structurally and functionally characterized in detail by in silico and experimental analyses. There were five type I (vtgs1, 4, 5, 6, and 7), two type II (vtg2 and vtg8), and one type III (vtg3) vtg gene(s) en…	RAYYAN-INCLUSION: {"Darlan"=>"Included"} | RAYYAN-LABELS: 1st Evaluation by specific areas - Keywords to Reproductive toxicity	10.1007/s10695-018-0524-y	Animals;Female;Gene Expression;Liver/metabolism;Male;Multigene Family;Ovum/metabolism;Protein Domains;RNA, Messenger/genetics/metabolism;Tissue Distribution;Vitellogenins/classification/*genetics/*metabolism;Zebrafish/*genetics/*metabolism;Zebrafish Proteins/classification/*genetics/*metabolism
rayyan-397318705	Testicular transcriptome alterations in zebrafish (Danio rerio) exposure to 17β-estradiol.	2019	Chemosphere	1879-1298 (Electronic)	The hormone 17β-estradiol (E(2)) can be found in rivers, effluents, and even drinking water. Researches have demonstrated that E(2) affects various metabolic pathways through gene activation and may cause reproductive toxicity in fish. Therefore, the aim of this study was to evaluate E(2)-induced toxicity via testicular transcriptome of zebrafish (Danio rerio) exposed to different concentrations …	RAYYAN-INCLUSION: {"Darlan"=>"Included"} | RAYYAN-LABELS: 1st Inclusion to Acute toxicity Keywords,1st Inclusion to Immunotoxicity Keywords,1st Inclusion to Reproductive toxicity Keywords,1st Evaluation by specific areas - Keywords to Reproductive toxicity	10.1016/j.chemosphere.2018.11.092	Animals;*Environmental Exposure;Estradiol/*metabolism/*pharmacology;Male;Reproduction/drug effects;Testis/*drug effects;Transcriptome/*drug effects;Water Pollutants, Chemical/toxicity;Zebrafish/genetics/metabolism/physiology
rayyan-397318706	Analysis of Lethality and Malformations During Zebrafish (Danio rerio) Development.	2018	Methods in molecular biology (Clifton, N.J.)	1940-6029 (Electronic)	The versatility offered by zebrafish (Danio rerio) makes it a powerful and an attractive vertebrate model in developmental toxicity and teratogenicity assays. Apart from the newly introduced chemicals as drugs, xenobiotics also induce abnormal developmental abnormalities and congenital malformations in living organisms. Over the recent decades, zebrafish embryo/larva has emerged as a potential to…	RAYYAN-INCLUSION: {"Darlan"=>"Included"} | RAYYAN-LABELS: RCC Acute toxicity in Preclinical,RCC Acute toxicity in Environmental,1st Inclusion to Acute toxicity Keywords,RCC Developmental Toxicity in Preclinical,RCC Developmental Toxicity in Environmental,1st Inclusion to Developmental toxicity Keywords,1st Evaluation by specific areas - Keywords to Developmental toxicity,1nd Inclusion by valuatio…	10.1007/978-1-4939-7883-0_18	Animals;*Embryo, Nonmammalian;*Embryonic Development;Phenotype;Teratogens;Toxicity Tests/methods;Zebrafish/*abnormalities/*embryology
rayyan-397318707	Effects of two strobilurins (azoxystrobin and picoxystrobin) on embryonic development and enzyme activities in juveniles and adult fish livers of zebrafish (Danio rerio).	2018	Chemosphere	1879-1298 (Electronic)	Azoxystrobin and picoxystrobin are two primary strobilurin fungicides used worldwide. This study was conducted to test their effects on embryonic development and the activity of several enzyme in the zebrafish (Danio rerio). After fish eggs were separately exposed to azoxystrobin and picoxystrobin from 24 to 144 h post fertilization (hpf), the mortality, hatching, and teratogenetic rates were mea…	RAYYAN-INCLUSION: {"Darlan"=>"Included"} | RAYYAN-LABELS: Keywords to larvae (4 to 29 dpf),RCC Neurotoxicity in Environmental,RCC Acute toxicity in Environmental,RCC Hepatotoxicity in Environmental,Chemical classification Strobilurins,Keywords to adult (90 dpf to 2 years),1st Inclusion to Acute toxicity Keywords,1st Inclusion to Hepatotoxicity Keywords,Larvae stage to adult stage (30 dpf to 3 mpf…	10.1016/j.chemosphere.2018.05.138	Animals;Embryonic Development/*drug effects;Female;Fungicides, Industrial/pharmacology/*therapeutic use;Liver/*pathology;Male;Oxidative Stress;Pyrimidines/pharmacology/*therapeutic use;Strobilurins/pharmacology/*therapeutic use;Water Pollutants, Chemical/*adverse effects;Zebrafish/*embryology
rayyan-397318708	Joint toxic effects of triazophos and imidacloprid on zebrafish (Danio rerio).	2018	Environmental pollution (Barking, Essex : 1987)	1873-6424 (Electronic)	Pesticide contamination is more often found as a mixture of different pesticides in water bodies rather than individual compounds. However, regulatory risk evaluation is mostly based on the effects of individual pesticides. In the present study, we aimed to investigate the individual and joint toxicities of triazophos (TRI) and imidacloprid (IMI) to the zebrafish (Danio rerio) using acute indices…	RAYYAN-INCLUSION: {"Darlan"=>"Included"} | RAYYAN-LABELS: Unclassified compounds,Keywords to embryo (0 to 3 dpf),Keywords to larvae (4 to 29 dpf),RCC Neurotoxicity in Environmental,Keywords to juvenile (30 to 89 dpf),RCC Hepatotoxicity in Environmental,Keywords to adult (90 dpf to 2 years),Chemical classification Neonicotinoids,1st Inclusion to Hepatotoxicity Keywords,Embryonic stage to adult (3 …	10.1016/j.envpol.2017.12.120	Animals;Embryo, Nonmammalian/drug effects;Imidazoles/toxicity;Larva/drug effects;Neonicotinoids/*toxicity;Nitro Compounds/*toxicity;Organothiophosphates/*toxicity;Pesticides/*toxicity;Triazoles/*toxicity;Water Pollutants, Chemical/*toxicity;Zebrafish/metabolism/*physiology
rayyan-397318709	Developmental toxicity of kresoxim-methyl during zebrafish (Danio rerio) larval development.	2019	Chemosphere	1879-1298 (Electronic)	Kresoxim-methyl (KM) is a broad spectrum strobilurin fungicide that has been used widely on crops around the world. In the present study, we aimed to investigate the toxic effects of KM using various sublethal endpoints during zebrafish (Danio rerio) larval development. Results showed that the LC(50) values of KM to zebrafish at multiple life stages (embryo, larvae, juvenile and adult) were 0.340…	RAYYAN-INCLUSION: {"Darlan"=>"Included"} | RAYYAN-LABELS: Unclassified compounds,Keywords to embryo (0 to 3 dpf),Keywords to larvae (4 to 29 dpf),RCC Hepatotoxicity in Preclinical,RCC Neurotoxicity in Environmental,Keywords to juvenile (30 to 89 dpf),RCC - Neurotoxicity in Preclinical:,RCC Hepatotoxicity in Environmental,Keywords to adult (90 dpf to 2 years),1st Inclusion to Hepatotoxicity Keywor…	10.1016/j.chemosphere.2018.12.061	Animals;Apoptosis/drug effects;Fungicides, Industrial/metabolism/toxicity;Larva/*drug effects/enzymology/growth & development;Life Cycle Stages/*drug effects;Oxidative Stress/drug effects;Reactive Oxygen Species/metabolism;Strobilurins/*toxicity;Zebrafish/*growth & development/metabolism
rayyan-397318710	Reproductive and transcriptional effects of the antiandrogenic progestin chlormadinone acetate in zebrafish (Danio rerio).	2017	Environmental pollution (Barking, Essex : 1987)	1873-6424 (Electronic)	Chlormadinone acetate (CMA) is a frequently used progestin with antiandrogenic activity in humans. Residues may enter the aquatic environment but potential adverse effects in fish are unknown. While our previous work focused on effects of CMA in vitro and in zebrafish eleuthero-embryos, the present study reports on reproductive and transcriptional effects in adult female and male zebrafish (Danio…	RAYYAN-INCLUSION: {"Darlan"=>"Included"} | RAYYAN-LABELS: Keywords to embryo (0 to 3 dpf),Keywords to adult (90 dpf to 2 years),1st Inclusion to Acute toxicity Keywords,Embryonic stage to adult (3 mpf to 2 years),1st Inclusion to Reproductive toxicity Keywords, Adult stage by area of study and year: Acute toxicity,Embryo stage by area of study and year: Acute toxicity, Adult stage by area of stud…	10.1016/j.envpol.2017.01.031	Animals;Brain/drug effects;Chlormadinone Acetate/*adverse effects;Female;Fertility/*drug effects;Gene Expression Regulation/*drug effects;Liver/drug effects/metabolism;Male;Ovary/drug effects/metabolism;Testis/drug effects/metabolism;Transcription, Genetic/*drug effects;Water Pollutants, Chemical/adverse effects;Zebrafish/*genetics/*physiology
rayyan-397318711	Metabolomic profiling of zebrafish (Danio rerio) embryos exposed to the antibacterial agent triclosan.	2019	Environmental toxicology and chemistry	1552-8618 (Electronic)	Triclosan, a widely used antibacterial and antifungal agent, is ubiquitously detected in the natural environment. There is increasing evidence that triclosan can produce cytotoxic, genotoxic, and endocrine disruptor effects in aquatic biota, including algae, crustaceans, and fish. Metabolomics can provide important information regarding molecular-level effects and toxicity of xenobiotic chemicals…	RAYYAN-INCLUSION: {"Darlan"=>"Included"} | RAYYAN-LABELS: Keywords to embryo (0 to 3 dpf),1st Inclusion to Acute toxicity Keywords,Embryo stage by area of study and year: Acute toxicity	10.1002/etc.4292	Animals;Anti-Bacterial Agents/*toxicity;Embryo, Nonmammalian/*drug effects/*metabolism;Embryonic Development/drug effects;Metabolome;Metabolomics/*methods;Multivariate Analysis;Principal Component Analysis;Triclosan/*toxicity;Water Pollutants, Chemical;Zebrafish/*embryology/*metabolism
rayyan-397318712	Osmotic Concentration of Zebrafish (Danio rerio) Body Fluids Is Lower in Larvae than in Adults.	2018	Zebrafish	1557-8542 (Electronic)	We intended to perform optical and structural measurements on larval zebrafish eyes at 5 days post fertilization, that is, the earliest age at which zebrafish show visually guided behavior. However, excised larval crystalline lenses deteriorated quickly if immersed in a medium that gives good results with adult lenses from a variety of fish species. We suspected that the larvae have body fluids o…	RAYYAN-INCLUSION: {"Darlan"=>"Included"} | RAYYAN-LABELS: Keywords to larvae (4 to 29 dpf),Keywords to adult (90 dpf to 2 years),1st Inclusion to Neurotoxicity Keywords,Larvae stage to adult stage (30 dpf to 3 mpf),Larval stage to adult stage (30 dpf to 3 mpf), Adult stage by area of study and year: Neurotoxicity,Larval stage by area of study and year: Neurotoxicity	10.1089/zeb.2017.1504	Animals;Body Fluids/chemistry/metabolism;Eye/anatomy & histology/chemistry;Larva/anatomy & histology/metabolism;Osmolar Concentration;Zebrafish/anatomy & histology/growth & development/*physiology
rayyan-397318713	Ameliorative efficacy of bioencapsulated Chironomous larvae with Shilajit on Zebrafish (Danio rerio) exposed to Ionizing radiation.	2017	Applied radiation and isotopes : including data, instrumentation and methods for use in agriculture, industry and medicine	1872-9800 (Electronic)	Using Zebrafish (Danio rerio) as a model organism, we evaluated the radioprotective and antioxidant effects of the Indian traditional medicine Shilajit exposed to X-Ray. The Zebrafish were divided into three experimental groups and control group, each group containing ten fish. The three experimental fish groups, group I, group II and group III were fed with 3, 5 and 7ppm shilajit encapsulated Ch…	RAYYAN-INCLUSION: {"Darlan"=>"Included"} | RAYYAN-LABELS: Keywords to larvae (4 to 29 dpf),1st Inclusion to Genotoxicity Keywords,Larval stage by area of study and year: Genotoxicity	10.1016/j.apradiso.2017.07.002	Animals;Antioxidants/*pharmacology;Behavior, Animal/drug effects/radiation effects;Chironomidae/*growth & development;Comet Assay;DNA Damage;Drug Compounding;*Larva;Minerals/*pharmacology;Radiation-Protective Agents/*pharmacology;Reactive Oxygen Species/metabolism;Resins, Plant/*pharmacology;X-Rays;*Zebrafish/genetics/metabolism/physiology
rayyan-397318714	Explorations of the optimal method for isolating oocytes from zebrafish (Danio rerio) ovary.	2018	Journal of experimental zoology. Part B, Molecular and developmental evolution	1552-5015 (Electronic)	Obtaining oocytes from the adult female zebrafish (Danio rerio) ovary has enormous importance in the studies of developmental biology, toxicology, and genetics. It is vital to establish a simple and effective approach to ensure the quantity and quality of oocytes, which will enable the success of follow-up experimental investigation finally. Usually, oocytes are separated with mechanical or enzym…	RAYYAN-INCLUSION: {"Darlan"=>"Included"} | RAYYAN-LABELS: Keywords to adult (90 dpf to 2 years),1st Inclusion to Acute toxicity Keywords,1st Inclusion to Hepatotoxicity Keywords,1st Inclusion to Reproductive toxicity Keywords, Adult stage by area of study and year: Neurotoxicity, Adult stage by area of study and year: Acute toxicity, Adult stage by area of study and year: Hepatotoxicity,1st Evalu…	10.1002/jez.b.22841	Animals;Cell Survival/*physiology;Female;Hyaluronoglucosaminidase;Oocytes/*physiology;Ovary/*physiology;Tissue and Organ Harvesting/methods/veterinary;Zebrafish/*physiology
rayyan-397318715	Differential transcriptome analysis of zebrafish (Danio rerio) larvae challenged by Vibrio parahaemolyticus.	2018	Journal of fish diseases	1365-2761 (Electronic)	Zebrafish embryo and larva represent a useful in vivo model for identification of host innate immune responses to bacterial infection. Vibrio parahaemolyticus is a typical zoonotic pathogen worldwide that causes acute gastroenteritis in humans and vibriosis in fishes. However, the mechanism of the innate immune response in the zebrafish larvae infected by V. parahaemolyticus has not been clear. W…	RAYYAN-INCLUSION: {"Darlan"=>"Included"} | RAYYAN-LABELS: Keywords to embryo (0 to 3 dpf),Keywords to larvae (4 to 29 dpf),1st Inclusion to Acute toxicity Keywords,Embryonic stage to larval stage (0 hpf to 29 dpf),Embryo stage by area of study and year: Acute toxicity,Embryo stage by area of study and year: Immunotoxicity,Larval stage by area of study and year: Acute toxicity,Larval stage by area…	10.1111/jfd.12796	Animals;Fish Diseases/*immunology;Gene Expression Profiling;Immunity, Innate/*genetics;Signal Transduction;Transcriptome/*immunology;Vibrio Infections/immunology;Vibrio parahaemolyticus/*physiology;Zebrafish/*genetics/*immunology
rayyan-397318716	Exposure to a PBDE/OH-BDE mixture alters juvenile zebrafish (Danio rerio) development.	2017	Environmental toxicology and chemistry	1552-8618 (Electronic)	Polybrominated diphenyl ethers (PBDEs) and their metabolites (e.g., hydroxylated BDEs [OH-BDEs]) are contaminants frequently detected together in human tissues and are structurally similar to thyroid hormones. Thyroid hormones partially mediate metamorphic transitions between life stages in zebrafish, making this a critical developmental window that may be vulnerable to chemicals disrupting thyro…	RAYYAN-INCLUSION: {"Darlan"=>"Included"} | RAYYAN-LABELS: Keywords to juvenile (30 to 89 dpf),Keywords to adult (90 dpf to 2 years),1st Inclusion to Neurotoxicity Keywords,1st Inclusion to Acute toxicity Keywords, Adult stage by area of study and year: Neurotoxicity, Adult stage by area of study and year: Acute toxicity,Juvenile stage by area of study and year: Neurotoxicity,Juvenile stage by are…	10.1002/etc.3535	Adult;Animals;Dose-Response Relationship, Drug;Gene Expression/drug effects;Halogenated Diphenyl Ethers/metabolism/*toxicity;Humans;Osteogenesis/*drug effects/genetics;Polybrominated Biphenyls/metabolism/*toxicity;Thyroid Gland/drug effects/metabolism;Thyroid Hormones/genetics/*metabolism;Zebrafish/genetics/*growth & development/metabolism
rayyan-397318717	Silver nanoparticles enhance wound healing in zebrafish (Danio rerio).	2017	Fish & shellfish immunology	1095-9947 (Electronic)	Silver nanoparticles (AgNPs) were successfully synthesized by a chemical reduction method, physico-chemically characterized and their effect on wound-healing activity in zebrafish was investigated. The prepared AgNPs were circular-shaped, water soluble with average diameter and zeta potential of 72.66 nm and -0.45 mv, respectively. Following the creation of a laser skin wound on zebrafish, the ef…	RAYYAN-INCLUSION: {"Darlan"=>"Included"} | RAYYAN-LABELS: RCC Acute toxicity in Disease model,RCC Acute toxicity in Environmental,RCC Immunotoxicity in Disease model,RCC Immunotoxicity in Environmental,1st Inclusion to Acute toxicity Keywords,1st Evaluation by specific areas - Keywords to Immunotoxicity,1nd Inclusion by valuation by application domain - Keywords to Environmental,2nd Inclusion by …	10.1016/j.fsi.2017.07.057	Animals;Gene Expression;*Metal Nanoparticles;Silver/*pharmacology;Wound Healing/*drug effects;Zebrafish/genetics/injuries/*physiology
rayyan-397318718	Escherichia coli's water load affects zebrafish (Danio rerio) behavior.	2018	The Science of the total environment	1879-1026 (Electronic)	Traditional physico-chemical sensors are becoming an obsolete tool for environmental quality assessment. Biomonitoring techniques, such as biological early warning systems present the advantage of being sensitivity, fast, non-invasive and ecologically relevant. In this work, we applied a video tracking system, developed with zebrafish (Danio rerio), to detect microbiological contamination in wate…	RAYYAN-INCLUSION: {"Darlan"=>"Included"} | RAYYAN-LABELS: RCC Neurotoxicity in Environmental,RCC Acute toxicity in Environmental,1st Inclusion to Neurotoxicity Keywords,1st Inclusion to Acute toxicity Keywords,1nd Inclusion by valuation by application domain - Keywords to Environmental	10.1016/j.scitotenv.2018.04.316	Animals;Behavior, Animal;Escherichia coli/*growth & development;Water Pollutants, Chemical/*metabolism;Zebrafish/*metabolism
rayyan-397318719	Application of Caenorhabditis elegans (nematode) and Danio rerio embryo (zebrafish) as model systems to screen for developmental and reproductive toxicity of Piperazine compounds.	2017	Toxicology in vitro : an international journal published in association with BIBRA	1879-3177 (Electronic)	To enable selection of novel chemicals for new processes, there is a recognized need for alternative toxicity screening assays to assess potential risks to man and the environment. For human health hazard assessment these screening assays need to be translational to humans, have high throughput capability, and from an animal welfare perspective be harmonized with the principles of the 3Rs (Reduct…	RAYYAN-INCLUSION: {"Darlan"=>"Included"} | RAYYAN-LABELS: Keywords to embryo (0 to 3 dpf),RCC Acute toxicity in Preclinical,1st Inclusion to Acute toxicity Keywords,RCC Reproductive toxicity in Preclinical,RCC Developmental Toxicity in Preclinical,1st Inclusion to Reproductive toxicity Keywords,1st Inclusion to Developmental toxicity Keywords,Embryo stage by area of study and year: Acute toxicity…	10.1016/j.tiv.2017.06.002	Animals;Caenorhabditis elegans/*drug effects/embryology;Embryo, Nonmammalian;Embryonic Development/*drug effects;Models, Animal;Piperazines/*toxicity;Reproduction/*drug effects;Zebrafish/*embryology
rayyan-397318720	Tissue bioconcentration and effects of fluoxetine in zebrafish (Danio rerio) and red crucian cap (Carassius auratus) after short-term and long-term exposure.	2018	Chemosphere	1879-1298 (Electronic)	Fluoxetion (FLU) is an antidepressant pharmaceutical most commonly detected in the aquatic environment. The present study aims to elucidate the tissue accumulation and effects of FLU using two different fish models. First, the multiple effects and the FLU levels in fish, were examined in zebrafish (Danio rerio) embryos exposed to FLU concentrations (0, 0.1, 1, 10, 100, 1000 μg/L) from 4 h post-fe…	RAYYAN-INCLUSION: {"Darlan"=>"Included"} | RAYYAN-LABELS: Keywords to embryo (0 to 3 dpf),Keywords to adult (90 dpf to 2 years),1st Inclusion to Neurotoxicity Keywords,1st Inclusion to Acute toxicity Keywords,Embryonic stage to adult (3 mpf to 2 years), Adult stage by area of study and year: Neurotoxicity,Embryo stage by area of study and year: Neurotoxicity, Adult stage by area of study and year…	10.1016/j.chemosphere.2018.04.082	Acetylcholinesterase/metabolism;Animals;Environmental Exposure/*analysis;Fluoxetine/*pharmacology;Goldfish/growth & development/*metabolism;Selective Serotonin Reuptake Inhibitors/*pharmacology;Time Factors;Zebrafish/growth & development/*metabolism
rayyan-397318721	Association between adaptive immunity and neutrophil dynamics in zebrafish (Danio rerio) infected by a parasitic ciliate.	2018	PloS one	1932-6203 (Electronic)	The protective immune response in zebrafish (Danio rerio) against the parasitic ciliate Ichthyophthirius multifiliis, targeting host skin, fins and gills, comprises an accelerated and manifold elevated immunoglobulin gene expression as well as a significantly elevated number of neutrophils at infected sites. Experimental fish were subjected to a primary I. multifiliis infection followed by a seri…	RAYYAN-INCLUSION: {"Darlan"=>"Included"} | RAYYAN-LABELS: 1st Inclusion to Immunotoxicity Keywords,1st Evaluation by specific areas - Keywords to Immunotoxicity	10.1371/journal.pone.0203297	Adaptive Immunity/genetics;Animal Fins/immunology/parasitology;Animals;Animals, Genetically Modified;Ciliophora Infections/immunology/parasitology/*veterinary;Fish Diseases/genetics/*immunology/*parasitology;Genes, Immunoglobulin;Gills/immunology/parasitology;Host-Parasite Interactions/genetics/immunology;Hymenostomatida/*immunology/*pathogenicity;Immunization;Immunologic Memory/genetics;Neutroph…
rayyan-397318722	Expression of Thiaminase in Zebrafish (Danio rerio) is Lethal and Has Implications for Use as a Biocontainment Strategy in Aquaculture and Invasive Species.	2017	Marine biotechnology (New York, N.Y.)	1436-2236 (Electronic)	As the world increasingly relies on aquaculture operations to meet rising seafood demands, reliable biocontainment measures for farmed fish stocks are desired to minimize ecological impacts arising from interactions of cultured fish with wild populations. One possible biocontainment strategy is to induce a dietary dependence on a vitamin, such as thiamine (vitamin B1), required for survival. Fish…	RAYYAN-INCLUSION: {"Darlan"=>"Included"} | RAYYAN-LABELS: Keywords to embryo (0 to 3 dpf),Keywords to larvae (4 to 29 dpf),1st Inclusion to Acute toxicity Keywords,Embryonic stage to larval stage (0 hpf to 29 dpf),Embryo stage by area of study and year: Acute toxicity,Larval stage by area of study and year: Acute toxicity	10.1007/s10126-017-9776-2	Animals;Animals, Genetically Modified;Aquaculture/methods;Bacillus thuringiensis/genetics;Diet/veterinary;Embryo, Nonmammalian/metabolism;Hydrolases/*genetics/metabolism;Introduced Species;RNA, Messenger/administration & dosage;Thiamine/administration & dosage;Thiamine Deficiency/mortality/*veterinary;Zebrafish/embryology/*genetics/metabolism
rayyan-397318723	Operant models of relapse in zebrafish (Danio rerio): Resurgence, renewal, and reinstatement.	2017	Behavioural brain research	1872-7549 (Electronic)	Zebrafish are a widely used animal model in biomedical research, as an alternative to mammals, for having features such as a fully sequenced genome, high fecundity, and low-cost maintenance, but behavioral research with these fish remains scarce. The present study investigated whether zebrafish could be a new animal model for studies on the relapse of behavior (e.g., addiction and overeating) aft…	RAYYAN-INCLUSION: {"Darlan"=>"Included"} | RAYYAN-LABELS: RCC Neurotoxicity in Environmental,1st Inclusion to Neurotoxicity Keywords,RCC Reproductive toxicity in Environmental,1st Inclusion to Reproductive toxicity Keywords,1nd Inclusion by valuation by application domain - Keywords to Environmental	10.1016/j.bbr.2017.08.023	Animals;Behavior, Animal/*physiology;Conditioning, Operant/*physiology;Extinction, Psychological/*physiology;Female;Male;Models, Animal;Recurrence;Reinforcement Schedule;Reinforcement, Psychology;Reward;Zebrafish/physiology
rayyan-397318724	Behavioral Profiling of Zebrafish (Danio rerio) Larvae Following Teratogen Exposure.	2018	Methods in molecular biology (Clifton, N.J.)	1940-6029 (Electronic)	Apart from morphological, biochemical, and genetic alterations induced by teratogen compounds, there is an increase interest in characterizing behavioral alterations. Behavior is a sensitive parameter that can provide information regarding developmental disruptions noninvasively, as it is the result of brain processes. Behavioral disturbances interfere with animals' capacity to cope with the envi…	RAYYAN-INCLUSION: {"Darlan"=>"Included"} | RAYYAN-LABELS: Keywords to larvae (4 to 29 dpf),RCC Neurotoxicity in Disease model,RCC Acute toxicity in Disease model,1st Inclusion to Neurotoxicity Keywords,1st Inclusion to Acute toxicity Keywords,Larval stage by area of study and year: Neurotoxicity,Larval stage by area of study and year: Acute toxicity,2nd Inclusion by valuation by application domai…	10.1007/978-1-4939-7883-0_22	Animals;Behavior, Animal/*drug effects;Larva;Motor Activity/drug effects;Photoperiod;Teratogens/*pharmacology;Zebrafish/embryology/*physiology
rayyan-397318725	Cannabidiol effects on behaviour and immune gene expression in zebrafish (Danio rerio).	2018	PloS one	1932-6203 (Electronic)	Various preparations and extracts of the plant Cannabis sativa (family cannabaceae) are used as herbal medicinal drugs against a series of disorders but the plant contains a wide series of pharmacologically active components which may confound evaluation of drug effects. In order to differentiate specific effects of the individual constituents on specific functions in the organism we advocate for…	RAYYAN-INCLUSION: {"Darlan"=>"Included"} | RAYYAN-LABELS: 1st Inclusion to Immunotoxicity Keywords,1st Evaluation by specific areas - Keywords to Neurotoxicity	10.1371/journal.pone.0200016	Animals;Behavior, Animal/*drug effects;Cannabidiol/*pharmacology;Ethanol/pharmacology;Gene Expression Regulation/*drug effects/*immunology;Locomotion/drug effects;Zebrafish/genetics/*immunology/physiology
rayyan-397318726	Dichlorvos alters morphology and behavior in zebrafish (Danio rerio) larvae.	2019	Environmental pollution (Barking, Essex : 1987)	1873-6424 (Electronic)	Dichlorvos (2,2-dichlorovinyl-dimethylphosphate), an organophosphorus pesticide used for indoor insect and livestock parasite control, is among the most common commercially available pesticides. However, there are significant concerns over its toxicity, especially due to its relative stability in water, soil, and air. Zebrafish, an important developmental model, has been used for studying the eff…	RAYYAN-INCLUSION: {"Darlan"=>"Included"} | RAYYAN-LABELS: Unclassified compounds,Keywords to larvae (4 to 29 dpf),RCC Neurotoxicity in Environmental,Keywords to juvenile (30 to 89 dpf),RCC Acute toxicity in Environmental,Keywords to adult (90 dpf to 2 years),1st Inclusion to Neurotoxicity Keywords,1st Inclusion to Acute toxicity Keywords,Chemical classification Organophosphates,RCC Developmental …	10.1016/j.envpol.2018.11.095	Animals;Behavior, Animal/*drug effects;Dichlorvos/*toxicity;Dose-Response Relationship, Drug;Environmental Monitoring/*methods;Heart Rate/drug effects;Larva/*drug effects/physiology;Water Pollutants, Chemical/*toxicity;Zebrafish/growth & development/*physiology
rayyan-397318727	Reproductive toxicity of β-diketone antibiotic mixtures to zebrafish (Danio rerio).	2017	Ecotoxicology and environmental safety	1090-2414 (Electronic)	So far, few data are available on the reproductive toxicological assessment of β-diketone antibiotics (DKAs), a class of ubiquitous pseudo-persistent pollutant, in zebrafish (Danio rerio). Herein, we reported the reproductive effects of DKAs by means of transcriptome analysis (F1-zebrafish), changes in a series of reproductive indices (F0-zebrafish) and histopathological observations. A total of …	RAYYAN-INCLUSION: {"Darlan"=>"Included"} | RAYYAN-LABELS: RCC Acute toxicity in Environmental,1st Inclusion to Acute toxicity Keywords,RCC Reproductive toxicity in Environmental,1st Inclusion to Reproductive toxicity Keywords,1st Evaluation by specific areas - Keywords to Reproductive toxicity,1nd Inclusion by valuation by application domain - Keywords to Environmental	10.1016/j.ecoenv.2017.02.042	Animals;Anti-Bacterial Agents/chemistry/*toxicity;Female;Fluoroquinolones/chemistry/*toxicity;Gene Expression Profiling;Male;Molecular Sequence Annotation;Reproduction/*drug effects/genetics;Tetracyclines/chemistry/*toxicity;Transcriptome/drug effects;Water Pollutants, Chemical/chemistry/*toxicity;Zebrafish/*genetics/metabolism;Zebrafish Proteins/genetics/metabolism
rayyan-397318728	Clobetasol propionate causes immunosuppression in zebrafish (Danio rerio) at environmentally relevant concentrations.	2017	Ecotoxicology and environmental safety	1090-2414 (Electronic)	Synthetic glucocorticoids (GCs) are potential endocrine disrupting compounds that have been detected in the aquatic environment around the world in the low ng/L (nanomolar) range. GCs are used as immunosuppressants in medicine. It is of high interest whether clobetasol propionate (CP), a highly potent GC, suppresses the inflammatory response in fish after exposure to environmentally relevant conc…	RAYYAN-INCLUSION: {"Darlan"=>"Included"} | RAYYAN-LABELS: Keywords to embryo (0 to 3 dpf),1st Inclusion to Acute toxicity Keywords,1st Inclusion to Immunotoxicity Keywords,Embryo stage by area of study and year: Acute toxicity,Embryo stage by area of study and year: Immunotoxicity	10.1016/j.ecoenv.2016.11.024	Animals;Biomarkers/metabolism;Clobetasol/metabolism/*toxicity;Endocrine Disruptors/*toxicity;Gene Expression Regulation/drug effects;Immunity, Innate/*drug effects;Immunosuppressive Agents/*toxicity;Water Pollutants, Chemical/*toxicity;Zebrafish/embryology/*immunology/metabolism
rayyan-397318729	Microplastic accumulation patterns and transfer of benzo[a]pyrene to adult zebrafish (Danio rerio) gills and zebrafish embryos.	2018	Environmental pollution (Barking, Essex : 1987)	1873-6424 (Electronic)	Since only a few studies have investigated effects of microplastics (MPs) by routes other than ingestion, this study was designed to analyze the accumulation patterns and transfer of toxic substances associated with microplastic exposure by simple attachment to (1) adult zebrafish (Danio rerio) gills and (2) zebrafish embryos. Two sizes of fluorescently labelled polymers (1-5 and 10-20 μm) loaded…	RAYYAN-INCLUSION: {"Darlan"=>"Included"} | RAYYAN-LABELS: Keywords to embryo (0 to 3 dpf),RCC Acute toxicity in Environmental,Keywords to adult (90 dpf to 2 years),1st Inclusion to Acute toxicity Keywords,RCC Developmental Toxicity in Environmental,Embryonic stage to adult (3 mpf to 2 years),1st Inclusion to Developmental toxicity Keywords, Adult stage by area of study and year: Acute toxicity,Em…	10.1016/j.envpol.2018.01.028	Animals;Benzo(a)pyrene/*metabolism/toxicity;Biological Assay;Cytochrome P-450 CYP1A1/metabolism;Embryo, Nonmammalian/metabolism;Gills/drug effects/metabolism;Liver/drug effects;Plastics/*metabolism;Polycyclic Aromatic Hydrocarbons/metabolism/toxicity;Water Pollutants, Chemical/*metabolism/toxicity;Zebrafish/embryology/metabolism
rayyan-397318730	Enantioselective Toxicity in Adult Zebrafish ( Danio rerio) Induced by Chiral PCB91 through Multiple Pathways.	2018	Environmental science & technology	1520-5851 (Electronic)	This study aimed to further investigate the toxic mechanism of chiral polychlorinated biphenyl (PCB) 91 in adult zebrafish ( Danio rerio) exposed to racemic (rac-), (+)-, or (-)-PCB91 for 63 days. The enantioselective mortalities of adult zebrafish exposed to rac-/(+)-/(-)-PCB91 were 95.86, 50.08, and 81.50%, respectively. Tubular necrosis and cellular hypertrophy occurred in the kidneys of (-)-P…	RAYYAN-INCLUSION: {"Darlan"=>"Included"} | RAYYAN-LABELS: RCC Neurotoxicity in Environmental,RCC Acute toxicity in Environmental,RCC Immunotoxicity in Environmental,Keywords to adult (90 dpf to 2 years),1st Inclusion to Neurotoxicity Keywords,Chemical classification Organochlorines,1st Inclusion to Acute toxicity Keywords,1st Inclusion to Immunotoxicity Keywords, Adult stage by area of study and …	10.1021/acs.est.8b00023	Animals;Gene Expression;*Polychlorinated Biphenyls;Stereoisomerism;Zebrafish
rayyan-397318731	Tebuconazole alters morphological, behavioral and neurochemical parameters in larvae and adult zebrafish (Danio rerio).	2017	Chemosphere	1879-1298 (Electronic)	In this study, we evaluated the effects of tebuconazole on morphology and exploratory larvae behavior and adult locomotion. Furthermore, we analyzed the effects of this fungicide on AChE activity and gene expression in zebrafish larvae and in the adult zebrafish brain. Tebuconazole (4 mg/L) increased the ocular distance in larvae and reduced the distance travelled, absolute turn angle, line cross…	RAYYAN-INCLUSION: {"Darlan"=>"Included"} | RAYYAN-LABELS: Unclassified compounds,Keywords to larvae (4 to 29 dpf),Chemical classification Triazoles,RCC Neurotoxicity in Environmental,Keywords to adult (90 dpf to 2 years),1st Inclusion to Neurotoxicity Keywords,RCC Developmental Toxicity in Environmental,Larvae stage to adult stage (30 dpf to 3 mpf),Larval stage to adult stage (30 dpf to 3 mpf), A…	10.1016/j.chemosphere.2017.04.029	Animals;Behavior, Animal/drug effects;Brain/drug effects;Exploratory Behavior;Fungicides, Industrial/metabolism/*toxicity;Larva/drug effects;Locomotion/drug effects;Triazoles/*toxicity;Water Pollutants, Chemical/metabolism/*toxicity;Zebrafish/metabolism/*physiology
rayyan-397318732	Hepatotoxicity of benzotriazole and its effect on the cadmium induced toxicity in zebrafish Danio rerio.	2017	Environmental pollution (Barking, Essex : 1987)	1873-6424 (Electronic)	As an emerging contaminant, 1-H-benzotriazole (1H-BTR) has been detected in the engineered and natural aquatic environments, which usually coexists with heavy metals and causes combined pollution. In the present study, wild-type and transgenic zebrafish Danio rerio were used to explore the acute toxicity as well as the single and joint hepatotoxicity of cadmium (Cd) and 1H-BTR. Although the acute…	RAYYAN-INCLUSION: {"Darlan"=>"Included"} | RAYYAN-LABELS: Keywords to embryo (0 to 3 dpf),RCC Acute toxicity in Environmental,RCC Hepatotoxicity in Environmental,1st Inclusion to Acute toxicity Keywords,1st Inclusion to Hepatotoxicity Keywords,Embryo stage by area of study and year: Acute toxicity,Embryo stage by area of study and year: Hepatotoxicity,1nd Inclusion by valuation by application dom…	10.1016/j.envpol.2017.02.055	Animals;Cadmium/metabolism/*toxicity;Inactivation, Metabolic;Liver/*drug effects;Metals, Heavy/metabolism;Superoxide Dismutase/metabolism;Triazoles/*toxicity;*Zebrafish/metabolism
rayyan-397318733	Preparation of biologically active monomeric recombinant zebrafish (Danio rerio) and rainbow trout (Oncorhynchus mykiss) recombinant growth hormones.	2018	Fish physiology and biochemistry	1573-5168 (Electronic)	Fish growth hormones (GHs) play an important role in regulating growth, metabolism, reproduction, osmoregulation, and immunity and have thus garnered attention for their application in aquaculture. Zebrafish GH (zGH) cDNA or rainbow trout GH (rtGH) cDNA was cloned into the pMon3401 vector, expressed in MON105-competent Escherichia coli and purified to homogeneity. Their biological activity was ev…	RAYYAN-INCLUSION: {"Darlan"=>"Included"} | RAYYAN-LABELS: RCC Immunotoxicity in Preclinical,1st Inclusion to Immunotoxicity Keywords,3rd Inclusion by valuation by application domain - Keywords to Drug screening,3rd Inclusion by valuation by application domain - Keywords to Preclinical studies	10.1007/s10695-018-0512-2	Animals;Growth Hormone/genetics/isolation & purification/*metabolism;Humans;Oncorhynchus mykiss/*metabolism;Rabbits;Receptors, Somatotropin/genetics/*metabolism;Sheep;Zebrafish/*metabolism
rayyan-397318734	Combined toxicity of triclosan, 2,4-dichlorophenol and 2,4,6-trichlorophenol to zebrafish (Danio rerio).	2018	Environmental toxicology and pharmacology	1872-7077 (Electronic)	Triclosan (TCS), 2,4,6-trichlorophenol (2,4,6-TCP) and 2,4-dichlorophenol (2,4-DCP) are the most prevalent chlorinated phenolic pollutants in aquatic environments. Our results showed LC(50) and EC(50) values of 0.51, 1.11, 2.45mg/L, and 0.36, 0.74, 1.53mg/L for TCS, 2,4,6-TCP and 2,4-DCP, respectively, to 120hpf zebrafish. The highest TCSD (the mixture of TCS, 2,4,6-TCP and 2,4-DCP) toxicity was …	RAYYAN-INCLUSION: {"Darlan"=>"Included"} | RAYYAN-LABELS: RCC Acute toxicity in Environmental,RCC Cardiotoxicity in Environmental,RCC Hepatotoxicity in Environmental,1st Inclusion to Acute toxicity Keywords,1st Inclusion to Cardiotoxicity Keywords,RCC Developmental Toxicity in Environmental,1st Evaluation by specific areas - Keywords to Hepatotoxicity,1st Evaluation by specific areas - Keywords t…	10.1016/j.etap.2017.11.006	Animals;Animals, Genetically Modified;Anthelmintics/toxicity;Anti-Infective Agents, Local/toxicity;Chlorophenols/*toxicity;Drug Synergism;Embryo, Nonmammalian/abnormalities/drug effects;Mutagens/*toxicity;Triclosan/*toxicity;Water Pollutants, Chemical/*toxicity;Zebrafish/abnormalities/embryology/genetics
rayyan-397318735	Emerging contaminants in Brazilian rivers: Occurrence and effects on gene expression in zebrafish (Danio rerio) embryos.	2018	Chemosphere	1879-1298 (Electronic)	Emerging contaminants (ECs) are synthetic or naturally occurring chemicals that are not commonly monitored despite having the potential of entering the environment and causing adverse ecological and/or human health effects. This study aimed to determine whether ECs are present in the surface waters of two rivers in Mato Grosso do Sul State, Brazil, and evaluate the effects of ECs mixtures at envi…	RAYYAN-INCLUSION: {"Darlan"=>"Included"} | RAYYAN-LABELS: Keywords to embryo (0 to 3 dpf),Chemical classification Triazines,RCC Neurotoxicity in Environmental,RCC Acute toxicity in Environmental,Chemical classification Neonicotinoids,1st Inclusion to Acute toxicity Keywords,RCC Reproductive toxicity in Environmental,Embryo stage by area of study and year: Neurotoxicity,Embryo stage by area of stu…	10.1016/j.chemosphere.2018.06.046	Animals;Brazil;Humans;Rivers;Water Pollutants, Chemical/*chemistry;Zebrafish/*embryology
rayyan-397318736	Combinatorial effects of zinc deficiency and arsenic exposure on zebrafish (Danio rerio) development.	2017	PloS one	1932-6203 (Electronic)	Zinc deficiency and chronic low level exposures to inorganic arsenic in drinking water are both significant public health concerns that affect millions of people including pregnant women. These two conditions can co-exist in the human population but little is known about their interaction, and in particular, whether zinc deficiency sensitizes individuals to arsenic exposure and toxicity, especial…	RAYYAN-INCLUSION: {"Darlan"=>"Included"} | RAYYAN-LABELS: Keywords to embryo (0 to 3 dpf),Keywords to adult (90 dpf to 2 years),1st Inclusion to Acute toxicity Keywords,1st Inclusion to Hepatotoxicity Keywords,Embryonic stage to adult (3 mpf to 2 years), Adult stage by area of study and year: Acute toxicity, Adult stage by area of study and year: Hepatotoxicity,Embryo stage by area of study and y…	10.1371/journal.pone.0183831	Animals;Arsenic/*toxicity;Dose-Response Relationship, Drug;Embryonic Development/drug effects/genetics;Gene Expression Regulation, Developmental;Homeostasis;Insulin/biosynthesis;Stress, Physiological;Zebrafish/*embryology/genetics;Zinc/*deficiency
rayyan-397318737	Metabolic profiling of zebrafish (Danio rerio) embryos by NMR spectroscopy reveals multifaceted toxicity of β-methylamino-L-alanine (BMAA).	2017	Scientific reports	2045-2322 (Electronic)	β-methylamino-L-alanine (BMAA) has been linked to several interrelated neurodegenerative diseases. Despite considerable research, specific contributions of BMAA toxicity to neurodegenerative diseases remain to be fully resolved. In the present study, we utilized state-of-the-art high-resolution magic-angle spinning nuclear magnetic resonance (HRMAS NMR), applied to intact zebrafish (Danio rerio) …	RAYYAN-INCLUSION: {"Darlan"=>"Included"} | RAYYAN-LABELS: Keywords to embryo (0 to 3 dpf),1st Inclusion to Neurotoxicity Keywords,1st Inclusion to Acute toxicity Keywords,1st Inclusion to Hepatotoxicity Keywords,Embryo stage by area of study and year: Neurotoxicity,Embryo stage by area of study and year: Acute toxicity,Embryo stage by area of study and year: Hepatotoxicity,1st Evaluation by speci…	10.1038/s41598-017-17409-8	Amino Acids, Diamino/*toxicity;Animals;Cyanobacteria Toxins;Embryo, Nonmammalian/drug effects/metabolism/*pathology;Excitatory Amino Acid Agonists/*toxicity;Magnetic Resonance Spectroscopy/*methods;Mass Spectrometry;Metabolome/*drug effects;Metabolomics;Oxidative Stress/*drug effects;Zebrafish/*embryology/metabolism
rayyan-397318738	Acute and subchronic toxicity of pyraclostrobin in zebrafish (Danio rerio).	2017	Chemosphere	1879-1298 (Electronic)	The aim of the present study was to assess the toxic effects of pyraclostrobin on DNA damage and antioxidant enzymatic activities in the zebrafish (Danio rerio) liver. Based on the 96-h median lethal concentration (96 h LC(50), 0.056 mg/L) of this chemical, fish were exposed to three doses (0.001, 0.01, and 0.02 mg/L) and sampled on days 7, 14, 21 and 28 after the initiation of a subchronic toxic…	RAYYAN-INCLUSION: {"Darlan"=>"Included"} | RAYYAN-LABELS: 1st Inclusion to Genotoxicity Keywords,1st Inclusion to Acute toxicity Keywords,1st Inclusion to Hepatotoxicity Keywords,1st Evaluation by specific areas - Keywords to Neurotoxicity,1st Evaluation by specific areas - Keywords to Hepatotoxicity	10.1016/j.chemosphere.2017.09.025	Animals;Antioxidants/metabolism;*DNA Damage;Liver/*drug effects/enzymology;Oxidative Stress/*drug effects;Strobilurins/*toxicity;Toxicity Tests, Acute;Toxicity Tests, Subchronic;Water Pollutants, Chemical/*toxicity;Zebrafish/genetics/*metabolism
rayyan-397318739	The effects of parental carbamazepine and gemfibrozil exposure on sexual differentiation in zebrafish (Danio rerio).	2018	Environmental toxicology and chemistry	1552-8618 (Electronic)	The effects of parental exposure to pharmaceuticals on sexual differentiation in F1 offspring were examined in zebrafish (Danio rerio). Adult zebrafish were exposed to 0 or 10 μg/L of carbamazepine or gemfibrozil for 6 wk and bred in pairwise crosses to generate 7 distinct lineages. Lineages were formed with both parents from the same treatment group or with only one parent exposed, to delineate …	RAYYAN-INCLUSION: {"Darlan"=>"Included"} | RAYYAN-LABELS: Keywords to juvenile (30 to 89 dpf),RCC Acute toxicity in Environmental,Keywords to adult (90 dpf to 2 years),1st Inclusion to Acute toxicity Keywords, Adult stage by area of study and year: Acute toxicity,Juvenile stage by area of study and year: Acute toxicity,1nd Inclusion by valuation by application domain - Keywords to Environmental	10.1002/etc.4120	Animals;Carbamazepine/*toxicity;Female;Gemfibrozil/*toxicity;Gonads/embryology/growth & development;Male;Maternal Exposure/adverse effects;Paternal Exposure/adverse effects;Sex Differentiation;Sex Ratio;Water Pollutants, Chemical/*toxicity;Zebrafish/*embryology/*growth & development
rayyan-397318740	Survival of Bacterial and Parasitic Pathogens from Zebrafish (Danio rerio) After Cryopreservation and Thawing.	2018	Zebrafish	1557-8542 (Electronic)	Cryopreservation is a common method used to preserve the sperm of various animal species, and it is widely used with zebrafish (Danio rerio). As with other animals, there is a possibility of paternal pathogen transmission through sperm. We evaluated the ability of five common and important pathogens of zebrafish to survive cryopreservation as used with zebrafish sperm and freezing without cryopre…	RAYYAN-INCLUSION: {"Darlan"=>"Included"} | RAYYAN-LABELS: 1st Inclusion to Acute toxicity Keywords	10.1089/zeb.2017.1528	Animals;Cryopreservation/*methods;Fish Diseases/*microbiology/*parasitology;Male;Microsporidia/*growth & development;Microsporidiosis/microbiology/transmission/veterinary;Mycobacterium Infections, Nontuberculous/microbiology/transmission/veterinary;Mycobacterium marinum/*growth & development;Spermatozoa/microbiology/parasitology;Zebrafish/growth & development/*microbiology/*parasitology
rayyan-397318741	Female reproductive impacts of dietary methylmercury in yellow perch (Perca flavescens) and zebrafish (Danio rerio).	2018	Chemosphere	1879-1298 (Electronic)	The purpose of this study was to evaluate the effects of environmentally relevant dietary MeHg exposures on adult female yellow perch (Perca flavescens) and female zebrafish (Danio rerio) ovarian development and reproduction. Yellow perch were used in the study for their socioeconomic and ecological importance within the Great Lakes basin, and the use of zebrafish allowed for a detailed analysis …	RAYYAN-INCLUSION: {"Darlan"=>"Included"} | RAYYAN-LABELS: Keywords to embryo (0 to 3 dpf),Keywords to adult (90 dpf to 2 years),1st Inclusion to Acute toxicity Keywords,Embryonic stage to adult (3 mpf to 2 years),1st Inclusion to Reproductive toxicity Keywords, Adult stage by area of study and year: Acute toxicity,Embryo stage by area of study and year: Acute toxicity, Adult stage by area of stud…	10.1016/j.chemosphere.2017.12.029	Animals;*Diet/adverse effects;*Environmental Exposure/adverse effects;Female;Lakes;Liver/drug effects;Methylmercury Compounds/*pharmacology;Ovary/drug effects;Perches/*physiology;Real-Time Polymerase Chain Reaction;Reproduction/*drug effects;Zebrafish/*physiology
rayyan-397318742	Reproductive effects of synthetic progestin norgestrel in zebrafish (Danio rerio).	2018	Chemosphere	1879-1298 (Electronic)	The aim of this study was to assess the adverse effects of synthetic progestin norgestrel (NGT) on the reproduction of zebrafish by measuring the egg production, histology and transcriptional expression profiles along the hypothalamic-pituitary-gonadal (HPG) axis in adult zebrafish. After a pre-exposure period of 7 days, adult zebrafish were exposed to 6, 29 and 69 ng L(-1) NGT for 21 days. The r…	RAYYAN-INCLUSION: {"Darlan"=>"Included"} | RAYYAN-LABELS: Keywords to adult (90 dpf to 2 years),1st Inclusion to Acute toxicity Keywords, Adult stage by area of study and year: Acute toxicity, Adult stage by area of study and year: Reproductive Toxicity,1st Evaluation by specific areas - Keywords to Reproductive toxicity	10.1016/j.chemosphere.2017.09.127	Animals;Contraceptives, Oral, Synthetic/pharmacology;Female;Gene Expression Regulation/*drug effects;Gonadotropins, Pituitary/genetics;Hypothalamic Hormones/genetics;Male;Norgestrel/metabolism/*pharmacology;Progestins/physiology;Receptors, Progesterone/genetics;Reproduction/*drug effects;Zebrafish/metabolism/*physiology
rayyan-397318743	An assessment of the importance of exposure routes to the uptake and internal localisation of fluorescent nanoparticles in zebrafish (Danio rerio), using light sheet microscopy.	2017	Nanotoxicology	1743-5404 (Electronic)	A major challenge in nanoecotoxicology is finding suitable methods to determine the uptake and localisation of nanoparticles on a whole-organism level. Some uptake methods have been associated with artefacts induced by sample preparation, including staining for electron microscopy. This study used light sheet microscopy (LSM) to define the uptake and localisation of fluorescently labelled nanopar…	RAYYAN-INCLUSION: {"Darlan"=>"Included"} | RAYYAN-LABELS: RCC Neurotoxicity in Environmental,RCC Acute toxicity in Environmental,1st Inclusion to Acute toxicity Keywords,1st Evaluation by specific areas - Keywords to Neurotoxicity,1nd Inclusion by valuation by application domain - Keywords to Environmental	10.1080/17435390.2017.1306128	Animals;Artemia;Fluorescence;Microscopy;Nanoparticles/*metabolism;Polystyrenes/metabolism;Zebrafish/*metabolism
rayyan-397318744	In search of a comprehensible set of endpoints for the routine monitoring of neurotoxicity in vertebrates: sensory perception and nerve transmission in zebrafish (Danio rerio) embryos.	2018	Environmental science and pollution research international	1614-7499 (Electronic)	In order to develop a test battery based on a variety of neurological systems in fish, three sensory systems (vision, olfaction, and lateral line) as well as nerve transmission (acetylcholine esterase) were analyzed in zebrafish (Danio rerio) embryos with respect to their suitability as a model for the screening of neurotoxic trace substances in aquatic ecosystems. As a selection of known or puta…	RAYYAN-INCLUSION: {"Darlan"=>"Included"} | RAYYAN-LABELS: Keywords to embryo (0 to 3 dpf),RCC Neurotoxicity in Environmental,Chemical classification Pyrethroids,RCC Acute toxicity in Environmental,1st Inclusion to Neurotoxicity Keywords,1st Inclusion to Acute toxicity Keywords,Chemical classification Organophosphates,RCC Developmental Toxicity in Environmental,1st Inclusion to Developmental toxic…	10.1007/s11356-017-0399-y	Acetylcholinesterase/metabolism;Animals;Embryo, Nonmammalian/drug effects;Fish Proteins/metabolism;Lateral Line System/*drug effects;Neurotoxins/*toxicity;Olfactory Perception/*drug effects;Synaptic Transmission/*drug effects;Toxicity Tests/*methods;Visual Perception/*drug effects;Water Pollutants, Chemical/*toxicity;Zebrafish/growth & development/*metabolism
rayyan-397318745	Investigation of a Brazilian tannery effluent by means of zebra fish (Danio rerio) embryo acute toxicity (FET) test.	2017	Journal of toxicology and environmental health. Part A	1528-7394 (Print)	Tannery effluents consist of a complex chemical composition not only limited to primary pollutants, which also require biological detection as these compounds may produce adverse effects. The fish embryo toxicity (FET) test with Danio rerio is an alternative method in hazard and risk assessment for determination of chemical-mediated effects. The aim of this investigation was to use the FET test t…	RAYYAN-INCLUSION: {"Darlan"=>"Included"} | RAYYAN-LABELS: Keywords to embryo (0 to 3 dpf),RCC Acute toxicity in Disease model,RCC Acute toxicity in Environmental,1st Inclusion to Acute toxicity Keywords,RCC Developmental Toxicity in Disease model,RCC Developmental Toxicity in Environmental,1st Inclusion to Developmental toxicity Keywords,Embryo stage by area of study and year: Acute toxicity,1st …	10.1080/15287394.2017.1357356	Animals;Brazil;Ecotoxicology;Embryo, Nonmammalian/*drug effects;Environmental Monitoring/*methods;Industrial Waste/analysis;Tanning;Toxicity Tests, Acute;Water Pollutants, Chemical/*toxicity;*Zebrafish
rayyan-397318746	Exposure to 1,2-Propanediol Impacts Early Development of Zebrafish (Danio rerio) and Induces Hyperactivity.	2017	Zebrafish	1557-8542 (Electronic)	The use of electronic cigarettes (e-cigarettes) is increasing as an alternative to tobacco burning cigarettes; however, their safety remains to be fully determined. The long-term effects of e-cigarettes are unknown, including the effects of maternal e-cigarette use on pre- and postnatal development. Additional research on the safety of e-cigarettes is needed. Especially useful would be informatio…	RAYYAN-INCLUSION: {"Darlan"=>"Included"} | RAYYAN-LABELS: Keywords to embryo (0 to 3 dpf),Keywords to larvae (4 to 29 dpf),1st Inclusion to Neurotoxicity Keywords,1st Inclusion to Acute toxicity Keywords,1st Inclusion to Cardiotoxicity Keywords,Embryonic stage to larval stage (0 hpf to 29 dpf),Embryo stage by area of study and year: Neurotoxicity,Larval stage by area of study and year: Neurotoxic…	10.1089/zeb.2016.1400	Animals;Behavior, Animal/*drug effects;Disease Models, Animal;Edema/chemically induced/epidemiology;Embryo, Nonmammalian/*drug effects;Heart Diseases/chemically induced/epidemiology;Hyperkinesis/chemically induced/*epidemiology;Larva/drug effects/growth & development;Pharmaceutical Vehicles;Propylene Glycol/*toxicity;Swimming/physiology;Teratogens/toxicity;Yolk Sac/drug effects;Zebrafish/embryolo…
rayyan-397318747	Tris (2-butoxyethyl) phosphate affects motor behavior and axonal growth in zebrafish (Danio rerio) larvae.	2018	Aquatic toxicology (Amsterdam, Netherlands)	1879-1514 (Electronic)	Tris (2-butoxyethyl) phosphate (TBOEP) is an environmental contaminant that poses serious risks to aquatic organisms and their associated ecosystem. Recently, the reproductive and developmental toxicology of TBOEP has been reported. However, fewer studies have assessed the neurotoxic effects in zebrafish (Danio rerio) larvae. In this study, zebrafish embryos were subjected to waterborne exposure …	RAYYAN-INCLUSION: {"Darlan"=>"Included"} | RAYYAN-LABELS: Keywords to embryo (0 to 3 dpf),Keywords to larvae (4 to 29 dpf),RCC Neurotoxicity in Environmental,RCC Acute toxicity in Environmental,RCC Hepatotoxicity in Environmental,1st Inclusion to Neurotoxicity Keywords,1st Inclusion to Acute toxicity Keywords,1st Inclusion to Hepatotoxicity Keywords,RCC Developmental Toxicity in Environmental,1st…	10.1016/j.aquatox.2018.03.012	Animals;Animals, Genetically Modified;Axons/drug effects/*metabolism;Behavior, Animal/*drug effects;Biomarkers/metabolism;Gene Expression Regulation, Developmental/drug effects;Green Fluorescent Proteins/metabolism;Larva/drug effects;Malondialdehyde/metabolism;Motor Activity/*drug effects;Motor Neurons/drug effects;Organophosphates/toxicity;Organophosphorus Compounds/*toxicity;Oxidative Stress/dr…
rayyan-397318748	Oxidative Stress Assessment in Zebrafish Larvae.	2018	Methods in molecular biology (Clifton, N.J.)	1940-6029 (Electronic)	Chemical or environmental aggression often leads to oxidative stress and antioxidant responses in organisms in which are involved several components and enzymes. Catalase, glutathione-S-transferase, total glutathione and lipid peroxidation are key elements to understand the oxidative status of an organism and have been measured using spectrophotometric methods adapted to 96-well microtiter plates…	RAYYAN-INCLUSION: {"Darlan"=>"Included"} | RAYYAN-LABELS: Keywords to embryo (0 to 3 dpf),Keywords to larvae (4 to 29 dpf),RCC Hepatotoxicity in Environmental,1st Inclusion to Hepatotoxicity Keywords,Embryonic stage to larval stage (0 hpf to 29 dpf),Embryo stage by area of study and year: Hepatotoxicity,Larval stage by area of study and year: Hepatotoxicity,1st Evaluation by specific areas - Keyw…	10.1007/978-1-4939-7883-0_26	Animals;Biomarkers;Catalase/metabolism;Glutathione/metabolism;Glutathione Transferase/metabolism;Larva;Lipid Peroxidation;*Oxidation-Reduction;*Oxidative Stress;Zebrafish/*metabolism
rayyan-397318749	Predator videos and electric shock function as punishers for zebrafish (Danio rerio).	2019	Journal of the experimental analysis of behavior	1938-3711 (Electronic)	Zebrafish (Danio rerio) are a promising animal model for studying the effects of gene-environment interactions on behavior. Two experiments were conducted to assess punishment effects of presenting predator videos (Indian leaf fish; Nandus nandus) and electric shock on operant approach responses in zebrafish. In Experiment 1, the predator video and shock stimuli were presented upon a response mai…	RAYYAN-INCLUSION: {"Darlan"=>"Included"} | RAYYAN-LABELS: 1st Inclusion to Neurotoxicity Keywords	10.1002/jeab.494	Animals;*Conditioning, Operant;Electroshock;Female;Male;Predatory Behavior;*Punishment;Reinforcement, Psychology;Video Recording;*Zebrafish
rayyan-397318750	Effects of chronic perfluorooctanoic acid (PFOA) at low concentration on morphometrics, gene expression, and fecundity in zebrafish (Danio rerio).	2017	Reproductive toxicology (Elmsford, N.Y.)	1873-1708 (Electronic)	Perfluorooctanoic acid (PFOA) is a persistent, toxic, anthropogenic chemical recalcitrant to biodegradation. Based on previous studies in lower and higher vertebrates, it was hypothesized that chronic, sub-lethal, embryonic exposure to PFOA in zebrafish (Danio rerio) would adversely impact fish development, survival, and fecundity. Zebrafish embryo/sac-fry were water exposed to 2.0 or 0nM PFOA fr…	RAYYAN-INCLUSION: {"Darlan"=>"Included"} | RAYYAN-LABELS: Keywords to juvenile (30 to 89 dpf),Keywords to adult (90 dpf to 2 years),1st Inclusion to Acute toxicity Keywords,1st Inclusion to Reproductive toxicity Keywords, Adult stage by area of study and year: Acute toxicity,Juvenile stage by area of study and year: Acute toxicity, Adult stage by area of study and year: Reproductive Toxicity,Juve…	10.1016/j.reprotox.2017.01.009	Animals;Caprylates/*toxicity;Embryo, Nonmammalian/drug effects/physiology;Embryonic Development/drug effects;Female;Fertility/drug effects;Fluorocarbons/*toxicity;Gene Expression Regulation, Developmental/drug effects;Male;Water Pollutants, Chemical/*toxicity;*Zebrafish/genetics/growth & development/physiology
rayyan-397318751	Enrichment of Zebrafish Danio rerio (Hamilton, 1822) Diet with Polyunsaturated Fatty Acids Improves Fecundity and Larvae Quality.	2017	Zebrafish	1557-8542 (Electronic)	The zebrafish is a freshwater fish of the Cyprinidae family, which is frequently used in scientific research. It owes its popularity to its genome, whose structure is comparable to the human genome and, for this reason, this species is often used in human medical research. However, such research requires high-quality material to conduct tests producing repeatable results. This study examines the …	RAYYAN-INCLUSION: {"Darlan"=>"Included"} | RAYYAN-LABELS: Keywords to larvae (4 to 29 dpf),1st Inclusion to Acute toxicity Keywords,1st Inclusion to Reproductive toxicity Keywords,Larval stage by area of study and year: Acute toxicity,Larval stage by area of study and year: Reproductive Toxicity	10.1089/zeb.2017.1416	*Animal Feed;Animals;Embryo, Nonmammalian/cytology/drug effects/*physiology;Fatty Acids, Unsaturated/*pharmacology;*Feeding Behavior;*Fertility;Larva;Zebrafish/growth & development/*physiology
rayyan-397318752	Characterization of zebrafish (Danio rerio) muscle ankyrin repeat proteins reveals their conserved response to endurance exercise.	2018	PloS one	1932-6203 (Electronic)	Muscle proteins with ankyrin repeats (MARPs) ANKRD1 and ANKRD2 are titin-associated proteins with a putative role as transcriptional co-regulators in striated muscle, involved in the cellular response to mechanical, oxidative and metabolic stress. Since many aspects of the biology of MARPs, particularly exact mechanisms of their action, in striated muscle are still elusive, research in this field…	RAYYAN-INCLUSION: {"Darlan"=>"Included"} | RAYYAN-LABELS: Keywords to embryo (0 to 3 dpf),Keywords to adult (90 dpf to 2 years),Embryonic stage to adult (3 mpf to 2 years), Adult stage by area of study and year: Neurotoxicity,Embryo stage by area of study and year: Neurotoxicity,1st Evaluation by specific areas - Keywords to Neurotoxicity	10.1371/journal.pone.0204312	Amino Acid Sequence;Animals;*Ankyrin Repeat;Gene Expression Regulation;Humans;Muscle Proteins/*chemistry/genetics/*metabolism;Muscle, Skeletal/metabolism;Myocardium/metabolism;Phylogeny;*Physical Conditioning, Animal;Sequence Alignment;Stress, Physiological;Synteny;Zebrafish/genetics/metabolism/*physiology
rayyan-397318753	Interaction of insecticides with heteromeric GABA-gated chloride channels from zebrafish Danio rerio (Hamilton).	2019	Journal of hazardous materials	1873-3336 (Electronic)	The ionotropic GABA(A) receptor (GABA(A)R) is the main fast inhibitory post-synaptic receptor and is also an important insecticidal target. Effect of insecticides on fish has attracted intensive attention. However, no systematic study on heteromeric zebrafish GABA(A)R expressed in oocytes has been reported to date. In this study, the α1 subunit, the β2S subunit lacking 47 amino acid residues comp…	RAYYAN-INCLUSION: {"Darlan"=>"Included"} | RAYYAN-LABELS: Unclassified compounds,RCC Neurotoxicity in Environmental,Chemical classification Organochlorines,1st Evaluation by specific areas - Keywords to Neurotoxicity,1nd Inclusion by valuation by application domain - Keywords to Environmental	10.1016/j.jhazmat.2018.11.085	Animals;Chloride Channels/*metabolism;Insecticides/*pharmacology;Receptors, GABA/*metabolism;Zebrafish/*metabolism
rayyan-397318754	Cardio-respirometry disruption in zebrafish (Danio rerio) embryos exposed to hydraulic fracturing flowback and produced water.	2017	Environmental pollution (Barking, Essex : 1987)	1873-6424 (Electronic)	Hydraulic fracturing to extract oil and natural gas reserves is an increasing practice in many international energy sectors. Hydraulic fracturing flowback and produced water (FPW) is a hyper saline wastewater returned to the surface from a fractured well containing chemical species present in the initial fracturing fluid, geogenic contaminants, and potentially newly synthesized chemicals formed i…	RAYYAN-INCLUSION: {"Darlan"=>"Included"} | RAYYAN-LABELS: Keywords to embryo (0 to 3 dpf),Keywords to larvae (4 to 29 dpf),RCC Acute toxicity in Environmental,RCC Cardiotoxicity in Environmental,1st Inclusion to Acute toxicity Keywords,1st Inclusion to Cardiotoxicity Keywords,RCC Developmental Toxicity in Environmental,Embryonic stage to larval stage (0 hpf to 29 dpf),Embryo stage by area of stud…	10.1016/j.envpol.2017.09.011	Animals;Cardiovascular System/*drug effects;Embryo, Nonmammalian/*drug effects;Heart/drug effects/physiology;*Hydraulic Fracking;Larva;*Natural Gas;Wastewater/chemistry/*toxicity;Water Pollutants, Chemical/*toxicity;Zebrafish/embryology/physiology
rayyan-397318755	Combined toxicity of endosulfan and phenanthrene mixtures and induced molecular changes in adult Zebrafish (Danio rerio).	2018	Chemosphere	1879-1298 (Electronic)	Individual and combined toxicities of endosulfan (ENDO) with phenanthrene (PHE) were evaluated using zebrafish (Danio rerio) adults. The 96-h LC(50) values for ENDO and PHE were 4.6 μg L(-1) and 920 μg L(-1), respectively. To evaluate the mixture toxicity, LC(10) and LC(50) concentrations were grouped into four combinations as ENDO-LC(10) + PHE-LC(10), ENDO-LC(10) + PHE-LC(50), ENDO-LC(50) + PHE-…	RAYYAN-INCLUSION: {"Darlan"=>"Included"} | RAYYAN-LABELS: RCC Neurotoxicity in Environmental,RCC Acute toxicity in Environmental,Keywords to adult (90 dpf to 2 years),1st Inclusion to Neurotoxicity Keywords,Chemical classification Organochlorines,1st Inclusion to Acute toxicity Keywords, Adult stage by area of study and year: Neurotoxicity, Adult stage by area of study and year: Acute toxicity,1s…	10.1016/j.chemosphere.2017.11.128	Acetylcholinesterase/drug effects;Aging;Animals;Carboxylesterase/drug effects;Cytochrome P-450 Enzyme System/drug effects;Drug Synergism;Endosulfan/*toxicity;Female;Glutathione Transferase/metabolism;Insecticides/toxicity;Male;Phenanthrenes/*toxicity;Water Pollutants, Chemical/toxicity;Zebrafish/*metabolism
rayyan-397318756	Testis transcriptome alterations in zebrafish (Danio rerio) with reduced fertility due to developmental exposure to 17α-ethinyl estradiol.	2018	General and comparative endocrinology	1095-6840 (Electronic)	17α-Ethinylestradiol (EE(2)) is a ubiquitous aquatic contaminant shown to decrease fish fertility at low concentrations, especially in fish exposed during development. The mechanisms of the decreased fertility are not fully understood. In this study, we perform transcriptome analysis by RNA sequencing of testes from zebrafish with previously reported lowered fertility due to exposure to low conce…	RAYYAN-INCLUSION: {"Darlan"=>"Included"} | RAYYAN-LABELS: RCC Acute toxicity in Environmental,1st Inclusion to Acute toxicity Keywords,RCC Reproductive toxicity in Environmental,1st Inclusion to Reproductive toxicity Keywords,1nd Inclusion by valuation by application domain - Keywords to Environmental	10.1016/j.ygcen.2018.03.011	Animals;Circadian Rhythm/drug effects/genetics;*Environmental Exposure;Ethinyl Estradiol/*toxicity;Female;Fertility/*genetics;Gene Expression Profiling;Male;Metabolic Networks and Pathways/drug effects;Real-Time Polymerase Chain Reaction;Reproducibility of Results;Stress, Physiological/drug effects/genetics;Testis/drug effects/*growth & development/*metabolism;Transcriptome/*genetics;Water Pollut…
rayyan-397318757	Assessment of environmentally contaminated sediment using a contact assay with early life stage zebrafish (Danio rerio).	2019	The Science of the total environment	1879-1026 (Electronic)	Lake Saint-Louis, a shallow fluvial lake near the western tip of the island of Montreal, QC, Canada is an important spawning ground for many species of fish. Sediments in certain areas of the lake are known to be contaminated with high levels of metals and legacy organic chemicals. To improve our understanding of risk to native fish populations, we conducted a study evaluating levels of sediment …	RAYYAN-INCLUSION: {"Darlan"=>"Included"} | RAYYAN-LABELS: Keywords to embryo (0 to 3 dpf),Keywords to larvae (4 to 29 dpf),RCC Neurotoxicity in Environmental,RCC Acute toxicity in Environmental,RCC Hepatotoxicity in Environmental,Chemical classification Organochlorines,1st Inclusion to Acute toxicity Keywords,1st Inclusion to Hepatotoxicity Keywords,RCC Reproductive toxicity in Environmental,1st …	10.1016/j.scitotenv.2018.12.265	Animals;*Environmental Monitoring;Geologic Sediments/*chemistry;Lakes/*chemistry;Quebec;Toxicity Tests;Water Pollutants, Chemical/*toxicity;*Zebrafish/metabolism
rayyan-397318758	The physiological characteristics of zebra fish (Danio rerio) based on metabolism and behavior: A new method for the online assessment of cadmium stress.	2017	Chemosphere	1879-1298 (Electronic)	In order to illustrate heavy metal ecotoxicology associated with interactions between chemicals and biological systems, we investigated physiological changes (metabolism and behavior response) of zebra fish (Danio rerio) under 48 h Cadmium chloride (CdCl(2)) exposure using online monitoring technique. The concentrations of CdCl(2) were designed as 4.26, 42.6 and 85.2 mg/L, which were 0.1, 1.0, an…	RAYYAN-INCLUSION: {"Darlan"=>"Included"} | RAYYAN-LABELS: 1st Inclusion to Neurotoxicity Keywords,1st Inclusion to Acute toxicity Keywords	10.1016/j.chemosphere.2017.06.044	Animals;Cadmium/metabolism/*toxicity;Stress, Physiological/*physiology;Water Pollutants, Chemical/*toxicity;Zebrafish/metabolism/*physiology
rayyan-397318759	Single and joint toxicity assessment of four currently used pesticides to zebrafish (Danio rerio) using traditional and molecular endpoints.	2018	Chemosphere	1879-1298 (Electronic)	Pesticides usually present in mixtures in surface waters, although they are traditionally regulated on an individual basis in aquatic ecosystems. In this study, we aimed to investigate the lethal and transcriptional responses of individual and combined pesticides (iprodione, pyrimethanil, pyraclostrobin and acetamiprid) on zebrafish (Danio rerio). Semi-static toxicity test indicated that the grea…	RAYYAN-INCLUSION: {"Darlan"=>"Included"} | RAYYAN-LABELS: Keywords to embryo (0 to 3 dpf),Keywords to larvae (4 to 29 dpf),RCC Neurotoxicity in Disease model,RCC Neurotoxicity in Environmental,Keywords to juvenile (30 to 89 dpf),RCC Acute toxicity in Disease model,RCC Acute toxicity in Environmental,RCC Hepatotoxicity in Disease model,RCC Hepatotoxicity in Environmental,RCC Immunotoxicity in Dise…	10.1016/j.chemosphere.2017.10.129	Animals;Drug Interactions;*Ecotoxicology;Endocrine Disruptors/toxicity;Larva/drug effects;Pesticides/*toxicity;*Zebrafish/growth & development
rayyan-397318760	Transcriptomic analysis of zebrafish (Danio rerio) embryos to assess integrated biotoxicity of Xitiaoxi River waters.	2018	Environmental pollution (Barking, Essex : 1987)	1873-6424 (Electronic)	Assessing the toxicity posed by mixtures of unknown chemicals to aquatic organisms is challenging. In this study, water samples from six cross-sections along the Xitiaoxi River Basin (XRB) were monthly or bimonthly collected in 2014. The year-period physiochemical parameters as well as one-month-water sample based acute biotoxicity tests showed that the river water quality of the year was general…	RAYYAN-INCLUSION: {"Darlan"=>"Included"} | RAYYAN-LABELS: Keywords to embryo (0 to 3 dpf),Keywords to larvae (4 to 29 dpf),1st Inclusion to Acute toxicity Keywords,Embryonic stage to larval stage (0 hpf to 29 dpf),Embryo stage by area of study and year: Acute toxicity,Larval stage by area of study and year: Acute toxicity	10.1016/j.envpol.2018.06.060	Animals;China;Embryo, Nonmammalian/drug effects;Environmental Monitoring/methods;Gene Expression Profiling;RNA, Messenger/metabolism;*Rivers;Water Pollutants, Chemical/*toxicity;Water Quality;Zebrafish/*genetics
rayyan-397318761	Toxicity of Ochratoxin to Early Life Stages of Zebrafish (Danio rerio).	2018	Toxins	2072-6651 (Electronic)	Ochratoxin A (OTA) is a known contaminant in fish feed but its effect on fish health remains rather unknown. A study was conducted to investigate the effects of different concentrations of ochratoxin on early life stages of zebrafish (Danio rerio). The tests with ochratoxin A showed a correlation between the exposure to mycotoxin and the amount of damage. The mortality rate and the incidents of e…	RAYYAN-INCLUSION: {"Darlan"=>"Included"} | RAYYAN-LABELS: Keywords to embryo (0 to 3 dpf),RCC Acute toxicity in Preclinical,RCC Hepatotoxicity in Preclinical,RCC Acute toxicity in Environmental,RCC Hepatotoxicity in Environmental,1st Inclusion to Acute toxicity Keywords,1st Inclusion to Hepatotoxicity Keywords,Embryo stage by area of study and year: Acute toxicity,Embryo stage by area of study an…	10.3390/toxins10070264	Animals;Embryo, Nonmammalian/*drug effects/physiology;Embryonic Development/drug effects;Heart Rate/drug effects;Lethal Dose 50;Ochratoxins/*toxicity;Oxidative Stress/drug effects;Water Pollutants, Chemical/*toxicity;Zebrafish/*embryology/physiology
rayyan-397318762	Effects of pharmaceuticals and personal care products (PPCPs) on multixenobiotic resistance (MXR) related efflux transporter activity in zebrafish (Danio rerio) embryos.	2017	Ecotoxicology and environmental safety	1090-2414 (Electronic)	Certain ATP binding cassette (ABC) transporter proteins, such as zebrafish Abcb4, are efflux pumps acting as a cellular defence against a wide range of different, potentially toxic chemical compounds thus mediating so called multixenobiotic resistance (MXR). Certain chemicals target MXR proteins and, as so called chemosensitisers, inhibit the activity of these proteins thus increasing the toxicit…	RAYYAN-INCLUSION: {"Darlan"=>"Included"} | RAYYAN-LABELS: Keywords to embryo (0 to 3 dpf),RCC Acute toxicity in Environmental,1st Inclusion to Acute toxicity Keywords,Embryo stage by area of study and year: Acute toxicity,1nd Inclusion by valuation by application domain - Keywords to Environmental	10.1016/j.ecoenv.2016.10.022	ATP-Binding Cassette Transporters/*drug effects;Acrolein/analogs & derivatives/metabolism;Adenosine Triphosphatases/metabolism;Animals;Biological Assay;Biological Transport/drug effects;Cosmetics/*pharmacology;Drug Resistance;*Pharmaceutical Preparations;Rhodamines/metabolism;Verapamil/metabolism;Zebrafish/embryology/metabolism
rayyan-397318763	Scrambled eggs: Proteomic portraits and novel biomarkers of egg quality in zebrafish (Danio rerio).	2017	PloS one	1932-6203 (Electronic)	Egg quality is a complex biological trait and a major determinant of reproductive fitness in all animals. This study delivered the first proteomic portraits of egg quality in zebrafish, a leading biomedical model for early development. Egg batches of good and poor quality, evidenced by embryo survival for 24 h, were sampled immediately after spawning and used to create pooled or replicated sample…	RAYYAN-INCLUSION: {"Darlan"=>"Included"} | RAYYAN-LABELS: Keywords to embryo (0 to 3 dpf),1st Inclusion to Acute toxicity Keywords,1st Inclusion to Reproductive toxicity Keywords,Embryo stage by area of study and year: Neurotoxicity,Embryo stage by area of study and year: Acute toxicity,1st Evaluation by specific areas - Keywords to Neurotoxicity,Embryo stage by area of study and year: Reproducti…	10.1371/journal.pone.0188084	Animals;Biomarkers/*metabolism;Chromatography, Liquid;Ovum/*metabolism;*Proteomics;Tandem Mass Spectrometry;Zebrafish/*metabolism
rayyan-397318764	Multigenerational Effects and Demographic Responses of Zebrafish ( Danio rerio) Exposed to Organo-Bromine Compounds.	2018	Environmental science & technology	1520-5851 (Electronic)	Long-term exposure to toxic chemicals often has deleterious effects on aquatic organisms. In order to support appropriate environmental management of chemicals, a mathematical model was developed to characterize the effects of chemicals on multigenerational population dynamics in aquatic animals. To parametrize the model, we conducted a multigenerational laboratory toxicity test in zebrafish ( Da…	RAYYAN-INCLUSION: {"Darlan"=>"Included"} | RAYYAN-LABELS: RCC Acute toxicity in Environmental,Keywords to adult (90 dpf to 2 years),1st Inclusion to Acute toxicity Keywords,RCC Reproductive toxicity in Environmental,1st Inclusion to Reproductive toxicity Keywords, Adult stage by area of study and year: Acute toxicity, Adult stage by area of study and year: Reproductive Toxicity,1nd Inclusion by v…	10.1021/acs.est.8b00569	Animals;*Bromine Compounds;Demography;Ecosystem;*Flame Retardants;Zebrafish
rayyan-397318765	Heat stress upregulates G-T mismatch binding activities in zebrafish (Danio rerio) embryos preexposed and nonexposed to a sublethal level of cadmium (Cd).	2019	Chemosphere	1879-1298 (Electronic)	G-T mispair frequently appears in eukaryotic DNA due to the spontaneous deamination of 5-methylcytosine paired with guanine and is therefore an important target for DNA mismatch repair (MMR). Our earlier studies showed the downregulation of G-T binding activities in cadmium (Cd)-exposed (Danio rerio) embryos. Since elevation of water temperature was reported to increase Cd toxicity in zebrafish, …	RAYYAN-INCLUSION: {"Darlan"=>"Included"} | RAYYAN-LABELS: Keywords to embryo (0 to 3 dpf),1st Inclusion to Acute toxicity Keywords,Embryo stage by area of study and year: Acute toxicity	10.1016/j.chemosphere.2018.11.038	Animals;*Base Pair Mismatch;Cadmium/*toxicity;Embryo, Nonmammalian/*drug effects;Gene Expression Regulation/drug effects;Guanine;HSP70 Heat-Shock Proteins/metabolism;Heat-Shock Response/*genetics;Thymine;Zebrafish/*embryology/genetics/metabolism
rayyan-397318766	Fipronil-induced toxic effects in zebrafish (Danio rerio) larvae by using digital gene expression profiling.	2018	The Science of the total environment	1879-1026 (Electronic)	Fipronil residue has caused widespread concern around the world, especially after the recent "toxic eggs" event in seven European countries. To evaluate the effects of fipronil on vertebrates, zebrafish larvae were used as an animal model to examine the lethal effect, developmental phenotypes at high doses, and possible mechanisms of toxicity by employing digital gene expression (DGE) profiling a…	RAYYAN-INCLUSION: {"Darlan"=>"Included"} | RAYYAN-LABELS: Keywords to larvae (4 to 29 dpf),RCC Acute toxicity in Preclinical,RCC Acute toxicity in Environmental,1st Inclusion to Acute toxicity Keywords,RCC Developmental Toxicity in Preclinical,RCC Developmental Toxicity in Environmental,1st Inclusion to Developmental toxicity Keywords,Larval stage by area of study and year: Acute toxicity,Larval …	10.1016/j.scitotenv.2018.05.159	Animals;Embryo, Nonmammalian;Europe;Gene Expression Profiling;Humans;Larva;Pyrazoles/*toxicity;Toxicity Tests/*methods;Water Pollutants, Chemical/*toxicity;Zebrafish/*genetics
rayyan-397318767	Bifenthrin causes transcriptomic alterations in mTOR and ryanodine receptor-dependent signaling and delayed hyperactivity in developing zebrafish (Danio rerio).	2018	Aquatic toxicology (Amsterdam, Netherlands)	1879-1514 (Electronic)	Over the last few decades, the pyrethroid insecticide bifenthrin has been increasingly employed for pest control in urban and agricultural areas, putting humans and wildlife at increased risk of exposure. Exposures to nanomolar (nM) concentrations of bifenthrin have recently been reported to alter calcium oscillations in rodent neurons. Neuronal calcium oscillations are influenced by ryanodine re…	RAYYAN-INCLUSION: {"Darlan"=>"Included"} | RAYYAN-LABELS: Unclassified compounds,RCC Neurotoxicity in Environmental,Chemical classification Pyrethroids,RCC Acute toxicity in Environmental,1st Inclusion to Neurotoxicity Keywords,1st Inclusion to Acute toxicity Keywords,Larval stage by area of study and year: Neurotoxicity,Larval stage by area of study and year: Acute toxicity,1nd Inclusion by valu…	10.1016/j.aquatox.2018.04.003	Animals;Hypersensitivity, Delayed/etiology/metabolism;Locomotion/drug effects;Pyrethrins/*toxicity;Ryanodine Receptor Calcium Release Channel/*metabolism;Signal Transduction/*drug effects;TOR Serine-Threonine Kinases/*metabolism;Transcriptome/*drug effects;Water Pollutants, Chemical/*toxicity;Zebrafish/growth & development/*metabolism
rayyan-397318768	Alterations to Juvenile Zebrafish (Danio rerio) Swim Performance after Acute Embryonic Exposure to Sub-lethal Exposures of Hydraulic Fracturing Flowback and Produced Water.	2017	Aquatic toxicology (Amsterdam, Netherlands)	1879-1514 (Electronic)	Hydraulic fracturing flowback and produced water (FPW) is a wastewater produced during fracturing activities in an operating well which is hyper saline and chemically heterogeneous in nature, containing both anthropogenic and petrogenic chemicals. Determination of FPW associated toxicity to embryonic fish is limited, while investigation into how embryonic exposures may affect later life stages is…	RAYYAN-INCLUSION: {"Darlan"=>"Included"} | RAYYAN-LABELS: Keywords to embryo (0 to 3 dpf),Keywords to juvenile (30 to 89 dpf),RCC Acute toxicity in Disease model,RCC Acute toxicity in Environmental,1st Inclusion to Acute toxicity Keywords,Embryonic stage to juvenile (30 dpf to 90 dpf),Embryo stage by area of study and year: Acute toxicity,Juvenile stage by area of study and year: Acute toxicity,1…	10.1016/j.aquatox.2017.10.003	Animals;Embryo, Nonmammalian/drug effects/physiology;Hydraulic Fracking;Swimming;Wastewater/*toxicity;Water Pollutants, Chemical/*toxicity;Zebrafish/embryology/growth & development/*physiology
rayyan-397318769	Early life exposure of zebrafish (Danio rerio) to synthetic pyrethroids and their metabolites: a comparison of phenotypic and behavioral indicators and gene expression involved in the HPT axis and innate immune system.	2018	Environmental science and pollution research international	1614-7499 (Electronic)	Ecotoxicological studies have revealed the association between synthetic pyrethroid (SP) exposure and aquatic toxicity in fish; however, research on the toxic effects of SP metabolites is still limited. In this study, the toxicity of two SPs (permethrin (PM) and β-cypermethrin (β-CP)) and their three metabolites (3-phenoxybenzoic alcohol (PBCOH), 3-phenoxybenzaldehyde (PBCHO), and 3-phenoxybenzoi…	RAYYAN-INCLUSION: {"Darlan"=>"Included"} | RAYYAN-LABELS: Keywords to embryo (0 to 3 dpf),Keywords to larvae (4 to 29 dpf),Chemical classification Pyrethroids,RCC Acute toxicity in Environmental,1st Inclusion to Acute toxicity Keywords,Embryonic stage to larval stage (0 hpf to 29 dpf),Embryo stage by area of study and year: Acute toxicity,Larval stage by area of study and year: Acute toxicity,1nd…	10.1007/s11356-018-1542-0	Animals;Behavior, Animal/*drug effects;Embryo, Nonmammalian/drug effects;Embryonic Development/*drug effects/genetics/immunology;Gene Expression/*drug effects;Hypothalamo-Hypophyseal System/drug effects/immunology;Immunity, Innate/*drug effects/genetics;Larva/drug effects;Motor Activity/drug effects/immunology;Pyrethrins/metabolism/*toxicity;Thyroid Gland/drug effects/immunology;Water Pollutants,…
rayyan-397318770	Chronic exposure to dietary selenomethionine dysregulates the genes involved in serotonergic neurotransmission and alters social and antipredator behaviours in zebrafish (Danio rerio).	2019	Environmental pollution (Barking, Essex : 1987)	1873-6424 (Electronic)	Selenium (Se) is a metalloid of potential interest from both a toxicological and nutritional perspective, having a range of safe intake. The adverse neuro-behavioural effects of Se have been investigated in both humans and fishes, but little is known about its effects on social behaviours or the serotonergic signaling pathway in the brain. In the present study, we investigated the effects of chor…	RAYYAN-INCLUSION: {"Darlan"=>"Included"} | RAYYAN-LABELS: Keywords to adult (90 dpf to 2 years),1st Inclusion to Acute toxicity Keywords, Adult stage by area of study and year: Neurotoxicity, Adult stage by area of study and year: Acute toxicity,1st Evaluation by specific areas - Keywords to Neurotoxicity	10.1016/j.envpol.2018.12.090	Animals;Behavior, Animal/*drug effects;Dietary Exposure;Gene Expression Regulation/*drug effects;Selenomethionine/*metabolism/*toxicity;Swimming;Synaptic Transmission/*drug effects;Zebrafish/*growth & development/*metabolism
rayyan-397318771	α-Methyltyrosine, a tyrosine hydroxylase inhibitor, decreases stress response in zebrafish (Danio rerio).	2017	General and comparative endocrinology	1095-6840 (Electronic)	In this article, we show that the tyrosine hydroxylase inhibitor α-Methyl-l-tyrosine (AMPT) decreased the responsiveness of the zebrafish stress axis to an acute stressful challenge. These effects were specific for responses to stimulation, since unstimulated (basal) cortisol levels were not altered by AMPT. Moreover, AMPT decreased the stress response 15min after stimulation, but not after that …	RAYYAN-INCLUSION: {"Darlan"=>"Included"} | RAYYAN-LABELS: RCC Neurotoxicity in Environmental,Keywords to adult (90 dpf to 2 years), Adult stage by area of study and year: Neurotoxicity,1st Evaluation by specific areas - Keywords to Neurotoxicity,1nd Inclusion by valuation by application domain - Keywords to Environmental	10.1016/j.ygcen.2017.07.012	Animals;Enzyme Inhibitors/*pharmacology;Female;Hydrocortisone/blood;Male;Stress, Physiological/*drug effects;Tyrosine 3-Monooxygenase/*antagonists & inhibitors/metabolism;Zebrafish/blood/*physiology;alpha-Methyltyrosine/*pharmacology
rayyan-397318772	Immunohistochemical Assessment as a Tool for Investigating Developmental Toxicity in Zebrafish (Danio rerio).	2018	Methods in molecular biology (Clifton, N.J.)	1940-6029 (Electronic)	Immunohistochemistry has been proven to be one of the most important ancillary techniques in understanding early development processes as it allows both a focus on specific, individual cell behaviors as well as an expanded view of tissue architecture, critical to the morphogenesis of complex and integrated organ systems. The zebrafish (Danio rerio) is a well-established model in the area of devel…	RAYYAN-INCLUSION: {"Darlan"=>"Included"} | RAYYAN-LABELS: Keywords to embryo (0 to 3 dpf),Keywords to larvae (4 to 29 dpf),RCC Acute toxicity in Preclinical,1st Inclusion to Acute toxicity Keywords,RCC Developmental Toxicity in Preclinical,1st Inclusion to Developmental toxicity Keywords,Embryonic stage to larval stage (0 hpf to 29 dpf),Embryo stage by area of study and year: Acute toxicity,Larva…	10.1007/978-1-4939-7883-0_25	Animals;Embryo, Nonmammalian;Fluorescent Antibody Technique;*Immunohistochemistry/methods;*Toxicity Tests/methods;Zebrafish/embryology/*metabolism
rayyan-397318773	Developmental toxicity and potential mechanisms of pyraoxystrobin to zebrafish (Danio rerio).	2018	Ecotoxicology and environmental safety	1090-2414 (Electronic)	As a newly developed, highly efficient strobilurin fungicide, pyraoxystrobin has been reported to be highly toxic to some aquatic organisms. However, the toxicity of pyraoxystrobin to different life stages of fish and the potential underlying mechanisms are still unknown. Hence, in the present study, the acute toxicity of pyraoxystrobin to different life stages of zebrafish (embryo, larva, and ad…	RAYYAN-INCLUSION: {"Darlan"=>"Included"} | RAYYAN-LABELS: Unclassified compounds,Keywords to embryo (0 to 3 dpf),Keywords to larvae (4 to 29 dpf),RCC Acute toxicity in Preclinical,RCC Cardiotoxicity in Preclinical,RCC Hepatotoxicity in Preclinical,RCC Neurotoxicity in Environmental,RCC - Neurotoxicity in Preclinical:,RCC Acute toxicity in Environmental,RCC Cardiotoxicity in Environmental,RCC Hepa…	10.1016/j.ecoenv.2017.12.061	Acrylates/analysis/*toxicity;Animals;Embryo, Nonmammalian/*drug effects/metabolism;Larva/drug effects/metabolism;Oxidative Stress/*drug effects;Pyrazoles/analysis/*toxicity;Superoxide Dismutase/metabolism;Transcription, Genetic/drug effects;Water Pollutants, Chemical/analysis/*toxicity;Yolk Sac/drug effects/metabolism;Zebrafish/genetics/*growth & development/metabolism
rayyan-397318774	Identification of low-molecular-weight vitellogenin 1 (Vg1)-like proteins as nucleotide excision repair (NER) factors in developing zebrafish (Danio rerio) using a transcription-based DNA repair assay.	2017	Fish physiology and biochemistry	1573-5168 (Electronic)	Nucleotide excision repair (NER) removes helix-distorting DNA lesions such as UV-induced pyrimidine dimers and cisplatin-induced strand crosslinking. Our earlier studies have identified low-molecular-weight proteins homologous to the 150-kDa vitellogenin 1 (Vg1) as UV-damaged DNA-binding factors expressed in developing zebrafish (Danio rerio). This present study explored if Vg1-like proteins also…	RAYYAN-INCLUSION: {"Darlan"=>"Included"} | RAYYAN-LABELS: Keywords to embryo (0 to 3 dpf),Keywords to larvae (4 to 29 dpf),Embryonic stage to larval stage (0 hpf to 29 dpf),Embryo stage by area of study and year: Reproductive Toxicity,Larval stage by area of study and year: Reproductive Toxicity,1st Evaluation by specific areas - Keywords to Reproductive toxicity	10.1007/s10695-016-0321-4	Adenosine Triphosphate/metabolism;Animals;Biological Assay;Cisplatin/pharmacology;DNA Damage;*DNA Repair;Embryo, Nonmammalian/metabolism;Molecular Weight;Transcription, Genetic/drug effects;Ultraviolet Rays;Vitellogenins/*genetics/metabolism;Zebrafish/*genetics/metabolism;Zebrafish Proteins/*genetics/metabolism
rayyan-397318775	Atrazine affects craniofacial chondrogenesis and axial skeleton mineralization in zebrafish ( Danio rerio).	2018	Toxicology and industrial health	1477-0393 (Electronic)	Atrazine is a commonly used herbicide that has previously been implicated as an endocrine-disrupting compound. Previous studies have shown that estrogenic endocrine-disrupting compounds affect the development of the heart, cartilage, and bone in zebrafish ( Danio rerio). To determine whether atrazine has effects similar to other endocrine disruptors, zebrafish embryos were treated with a range of…	RAYYAN-INCLUSION: {"Darlan"=>"Included"} | RAYYAN-LABELS: Unclassified compounds,Keywords to embryo (0 to 3 dpf),Chemical classification Triazines,RCC Acute toxicity in Environmental,1st Inclusion to Acute toxicity Keywords,Embryo stage by area of study and year: Acute toxicity,1nd Inclusion by valuation by application domain - Keywords to Environmental	10.1177/0748233718760419	Animals;Atrazine/*toxicity;Chondrogenesis/*drug effects;Craniofacial Abnormalities/chemically induced/*diagnosis;Disease Models, Animal;Dose-Response Relationship, Drug;Embryo, Nonmammalian/drug effects;Endocrine Disruptors/toxicity;Heart Rate/drug effects;Herbicides/*toxicity;Larva/drug effects;Water Pollutants, Chemical/toxicity;Zebrafish/*embryology/*growth & development
rayyan-397318776	Distribution of polyethylenimine in zebrafish embryos.	2018	Roczniki Panstwowego Zakladu Higieny	0035-7715 (Print)	BACKGROUND: Polyethylenimine (PEI) plays important roles in the pharmaceutical design of non-viral gene delivery systems. Due to a set of unique physicochemical properties this cationic polymer has a great potential in modern gene therapies. OBJECTIVE: The aim of the present study was to determine the distribution of branched PEI (0.8 kDa) in zebrafish embryos (Danio rerio). MATERIAL AND METHODS:…	RAYYAN-INCLUSION: {"Darlan"=>"Included"} | RAYYAN-LABELS: Keywords to embryo (0 to 3 dpf),1st Inclusion to Acute toxicity Keywords,Embryo stage by area of study and year: Acute toxicity		Animals;Embryo, Nonmammalian/*metabolism;Polyethyleneimine/*metabolism;Zebrafish/*embryology/physiology
rayyan-397318777	A novel enzyme-linked immunosorbent assay based on anti-lipovitellin monoclonal antibodies for quantification of zebrafish (Danio rerio) vitellogenin.	2017	Ecotoxicology and environmental safety	1090-2414 (Electronic)	Vitellogenin (Vtg) in zebrafish (Danio rerio) is a recommended biomarker endpoint for detecting estrogenic activity of chemicals under the OECD test guidelines. The present paper reports the development of a sensitive and rapid enzyme-linked immunosorbent assay (ELISA) for the quantification of zebrafish Vtg based on monoclonal antibodies (MAbs) against lipovitellin (Lv), the major yolk protein d…	RAYYAN-INCLUSION: {"Darlan"=>"Included"} | RAYYAN-LABELS: 1st Evaluation by specific areas - Keywords to Reproductive toxicity	10.1016/j.ecoenv.2016.09.034	Animals;Antibodies, Monoclonal/immunology;Biomarkers/blood;Blotting, Western;Egg Proteins/*immunology;Electrophoresis, Polyacrylamide Gel;Enzyme-Linked Immunosorbent Assay/*methods;Estradiol/*metabolism;Female;Mice;Mice, Inbred BALB C;Sensitivity and Specificity;Vitellogenins/*immunology;Water Pollutants, Chemical/*toxicity;Zebrafish/blood/*immunology;Zebrafish Proteins/*immunology
rayyan-397318778	Biological effects of the benzotriazole ultraviolet stabilizers UV-234 and UV-320 in early-staged zebrafish (Danio rerio).	2019	Environmental pollution (Barking, Essex : 1987)	1873-6424 (Electronic)	Among the benzotriazole ultraviolet stabilizers (BUVSs), UV-234 and UV-320 are frequently detected in aquatic ecosystem. Despite the fact that these chemicals are present in low ng/L levels in surface water, they show high bio-accumulation potential and pose exposure risks to aquatic organisms. However, there are limited toxicological data available in fish. In this study, zebrafish embryos were …	RAYYAN-INCLUSION: {"Darlan"=>"Included"} | RAYYAN-LABELS: Keywords to embryo (0 to 3 dpf),Keywords to larvae (4 to 29 dpf),RCC Acute toxicity in Preclinical,RCC - Neurotoxicity in Preclinical:,1st Inclusion to Neurotoxicity Keywords,1st Inclusion to Acute toxicity Keywords,RCC Developmental Toxicity in Preclinical,1st Inclusion to Developmental toxicity Keywords,Embryonic stage to larval stage (0…	10.1016/j.envpol.2018.10.130	Animals;Embryonic Development/*drug effects;Energy Metabolism/*physiology;Immunity, Innate/*drug effects;Larva/*drug effects;Locomotion/*physiology;Mitochondria/*metabolism;Oxidative Stress/drug effects;Triazoles/*pharmacology;Ultraviolet Rays;Zebrafish/*embryology/metabolism
rayyan-397318779	The online monitoring and assessment of thallium stress using oxygen consumption rate and carbon dioxide excretion rate of zebrafish (Danio rerio).	2019	Chemosphere	1879-1298 (Electronic)	An online monitoring and assessment system of metabolism to measure oxygen consumption rate (OC) and carbon dioxide (CO(2)) excretion rate (CR) of zebrafish (Danio rerio) was used to illustrate changes in stressful states in 15 days' (360 h) 0.1 μg/L Tl exposure. Tl had a significant inhibition on zebrafish OC and CR (p < 0.01). OC was more suitable for Tl stress assessment than CR, considering t…	RAYYAN-INCLUSION: {"Darlan"=>"Included"} | RAYYAN-LABELS: 1st Inclusion to Acute toxicity Keywords	10.1016/j.chemosphere.2018.10.127	Animals;Carbon Dioxide/metabolism;Circadian Rhythm;Oxygen Consumption/drug effects;Stress, Physiological;Thallium/*toxicity;Zebrafish/*metabolism
rayyan-397318780	Repeatability and reliability of exploratory behavior in proactive and reactive zebrafish, Danio rerio.	2018	Scientific reports	2045-2322 (Electronic)	Behavioral responses to novel situations often vary and can belong to a suite of correlated behaviors. Characteristic behaviors of different personality types (e.g. stress coping styles) are generally consistent across contexts and time. Here, we compare the repeatability and reliability of exploratory behaviors between zebrafish strains selectively bred to display contrasting behavioral response…	RAYYAN-INCLUSION: {"Darlan"=>"Included"} | RAYYAN-LABELS: 1st Inclusion to Neurotoxicity Keywords,1st Evaluation by specific areas - Keywords to Neurotoxicity	10.1038/s41598-018-30630-3	*Adaptation, Physiological;Animals;Animals, Laboratory/physiology;Animals, Wild/physiology;Behavior Observation Techniques;Behavior, Animal/*physiology;Exploratory Behavior/*physiology;Female;*Individuality;Male;Stress, Physiological/physiology;Zebrafish/*physiology
rayyan-397318781	Transcriptional and Biochemical Alterations in Zebrafish Eleuthero-Embryos (Danio rerio) After Exposure to Synthetic Progestogen Dydrogesterone.	2017	Bulletin of environmental contamination and toxicology	1432-0800 (Electronic)	Little information has so far been known on the effects of synthetic progestogen dydrogesterone (DDG) in organisms like fish. This study aimed to investigate the effects of DDG on the transcriptional and biochemical alterations in zebrafish eleuthero-embryos. Zebrafish eleuthero-embryos were analyzed for the transcriptional alterations by real-time quantitative PCR (RT-qPCR) and biochemical chang…	RAYYAN-INCLUSION: {"Darlan"=>"Included"} | RAYYAN-LABELS: Keywords to embryo (0 to 3 dpf),1st Inclusion to Acute toxicity Keywords,Embryo stage by area of study and year: Acute toxicity	10.1007/s00128-017-2046-1	Animals;Dydrogesterone/*toxicity;Eleutherococcus;Embryo, Nonmammalian/*drug effects;Endocrine Disruptors/*toxicity;Endocrine System;Progesterone Congeners;Water Pollutants, Chemical/metabolism/*toxicity;Zebrafish/*embryology/metabolism
rayyan-397318782	The case for thyroid disruption in early life stage exposures to thiram in zebrafish (Danio rerio).	2019	General and comparative endocrinology	1095-6840 (Electronic)	Thiram, a pesticide in the dithiocarbamate chemical family, is widely used to prevent fungal disease in seeds and crops. Its off-site movement to surface waters occurs and may place aquatic organisms at potential harm. Zebrafish embryos were used for investigation of acute (1 h) thiram exposure (0.001-10 µM) at various developmental stages. Survival decreased at 1 µM and 10 µM and hatching was de…	RAYYAN-INCLUSION: {"Darlan"=>"Included"} | RAYYAN-LABELS: Unclassified compounds,Keywords to embryo (0 to 3 dpf),RCC Acute toxicity in Environmental,1st Inclusion to Acute toxicity Keywords,Embryo stage by area of study and year: Acute toxicity,1nd Inclusion by valuation by application domain - Keywords to Environmental	10.1016/j.ygcen.2018.11.003	Animals;Bone Development/drug effects;Edema/pathology;Embryo, Nonmammalian/drug effects/metabolism;Gene Expression Regulation, Developmental/drug effects;Iodide Peroxidase/genetics/metabolism;Larva/drug effects;RNA, Messenger/genetics/metabolism;Thiram/*toxicity;Thyroid Gland/*drug effects;Zebrafish/anatomy & histology/embryology/genetics/*physiology;Zebrafish Proteins/genetics/metabolism
rayyan-397318783	Stress test of a biological early warning system with zebrafish (Danio rerio).	2017	Ecotoxicology (London, England)	1573-3017 (Electronic)	The aim of this work was to develop a novel methodology to stress test the diagnostic capability of a video tracking system with zebrafish (Danio rerio), against two pre-established disturbances. Eight different treatments were tested varying the presence or absence of a toxicant (NaOCl) and two disturbances: the passing of a shadow (mimicking a predator) and entrapment of the fish. The concentra…	RAYYAN-INCLUSION: {"Darlan"=>"Included"} | RAYYAN-LABELS: 1st Inclusion to Acute toxicity Keywords	10.1007/s10646-016-1736-5	Algorithms;Animals;Behavior, Animal;Models, Statistical;Stress, Physiological/*physiology;Toxicity Tests/*methods;Video Recording;Water Pollutants, Chemical/toxicity;Zebrafish/*physiology
rayyan-397318784	Sleep deprivation effects on object discrimination task in zebrafish (Danio rerio).	2017	Animal cognition	1435-9456 (Electronic)	The zebrafish is an ideal vertebrate model for neurobehavioral studies with translational relevance to humans. Many aspects of sleep have been studied, but we still do not understand how and why sleep deprivation alters behavioral and physiological processes. A number of hypotheses suggest its role in memory consolidation. In this respect, the aim of this study was to analyze the effects of sleep…	RAYYAN-INCLUSION: {"Darlan"=>"Included"} | RAYYAN-LABELS: 1st Inclusion to Neurotoxicity Keywords	10.1007/s10071-016-1034-x	Animals;*Cognition;Discrimination Learning;Memory;*Sleep Deprivation;*Zebrafish
rayyan-397318785	Transcriptome analysis reveals benzotriazole ultraviolet stabilizers regulate networks related to inflammation in juvenile zebrafish (Danio rerio) brain.	2019	Environmental toxicology	1522-7278 (Electronic)	Benzotriazole ultraviolet stabilizers (BUVSs) are widely applied ultraviolet absorbing compounds in industrial materials and personal care products. Due to their ubiquitous use and reports of bio-accumulation in aquatic organisms, these compounds are significant environmental pollutants; however, data are limited for BUVSs toxicity. In this study, juvenile zebrafish (Danio rerio) were exposed to …	RAYYAN-INCLUSION: {"Darlan"=>"Included"} | RAYYAN-LABELS: RCC Neurotoxicity in Environmental,Keywords to juvenile (30 to 89 dpf),RCC Acute toxicity in Environmental,RCC Hepatotoxicity in Environmental,RCC Immunotoxicity in Environmental,1st Inclusion to Neurotoxicity Keywords,1st Inclusion to Acute toxicity Keywords,1st Inclusion to Hepatotoxicity Keywords,1st Inclusion to Immunotoxicity Keywords…	10.1002/tox.22663	Animals;Brain/*drug effects/immunology;Gene Expression Profiling;Inflammation;Transcriptome/*drug effects/immunology;Triazoles/*toxicity;Ultraviolet Rays;Water Pollutants, Chemical/*toxicity;Zebrafish/genetics/*immunology
rayyan-397318786	Fluorescent light exposure incites acute and prolonged immune responses in zebrafish (Danio rerio) skin.	2018	Comparative biochemistry and physiology. Toxicology & pharmacology : CBP	1532-0456 (Print)	Artificial light produces an emission spectrum that is considerably different than the solar spectrum. Artificial light has been shown to affect various behavior and physiological processes in vertebrates. However, there exists a paucity of data regarding the molecular genetic effects of artificial light exposure. Previous studies showed that one of the commonly used fluorescent light source (FL;…	RAYYAN-INCLUSION: {"Darlan"=>"Included"} | RAYYAN-LABELS: 1st Inclusion to Neurotoxicity Keywords,1st Inclusion to Acute toxicity Keywords,1st Inclusion to Immunotoxicity Keywords	10.1016/j.cbpc.2017.09.009	Animals;Fish Proteins/*genetics/metabolism;Fluorescence;Gene Expression Profiling/methods;Gene Expression Regulation/radiation effects;Kinetics;*Light;Real-Time Polymerase Chain Reaction;Skin/immunology/metabolism/*radiation effects;Transcription, Genetic/drug effects;Transcriptome;*Zebrafish/genetics/immunology/metabolism
rayyan-397318787	Effects of ozonated sewage effluent on reproduction and behavioral endpoints in zebrafish (Danio rerio).	2018	Aquatic toxicology (Amsterdam, Netherlands)	1879-1514 (Electronic)	Pharmaceutical residues and other micro-contaminants may enter aquatic environments through effluent from sewage treatment plants (STPs) and could cause adverse effects in wild fish. One strategy to alleviate this situation is to improve wastewater treatment by ozonation. To test the effectiveness of full-scale wastewater effluent ozonation at a Swedish municipal STP, the added removal efficiency…	RAYYAN-INCLUSION: {"Darlan"=>"Included"} | RAYYAN-LABELS: RCC Neurotoxicity in Environmental,RCC Acute toxicity in Environmental,1st Inclusion to Neurotoxicity Keywords,1st Inclusion to Acute toxicity Keywords,RCC Reproductive toxicity in Environmental,1st Evaluation by specific areas - Keywords to Neurotoxicity,1st Evaluation by specific areas - Keywords to Reproductive toxicity,1nd Inclusion by…	10.1016/j.aquatox.2018.04.014	Animals;Behavior, Animal/drug effects;Female;Gene Expression/drug effects;Liver/drug effects/metabolism;Locomotion/drug effects;Male;Ozone/*chemistry;Pharmaceutical Preparations/chemistry/metabolism;Reproduction/drug effects;Sewage/*chemistry;Sweden;Toxicity Tests;Vitellogenins/metabolism;Waste Disposal, Fluid/methods;Water Pollutants, Chemical/chemistry/metabolism/*toxicity;Zebrafish/growth & de…
rayyan-397318788	Rapid whole brain imaging of neural activity in freely behaving larval zebrafish (Danio rerio).	2017	eLife	2050-084X (Electronic)	The internal brain dynamics that link sensation and action are arguably better studied during natural animal behaviors. Here, we report on a novel volume imaging and 3D tracking technique that monitors whole brain neural activity in freely swimming larval zebrafish (Danio rerio). We demonstrated the capability of our system through functional imaging of neural activity during visually evoked and …	RAYYAN-INCLUSION: {"Darlan"=>"Included"} | RAYYAN-LABELS: Keywords to larvae (4 to 29 dpf),Larval stage by area of study and year: Neurotoxicity,1st Evaluation by specific areas - Keywords to Neurotoxicity	10.7554/eLife.28158	Animals;Behavior, Animal;Brain/physiology;Imaging, Three-Dimensional/methods;Larva/physiology;Neuroimaging/*methods;Zebrafish/*physiology
rayyan-397318789	Molecular aspect of silver nanoparticles regulated embryonic development in Zebrafish (Danio rerio) by Oct-4 expression.	2018	Chemosphere	1879-1298 (Electronic)	With the enhancement of commercial manifestation of silver nanoparticles, concerned has risen on their accumulation in aquatic system and consequent effects on fish development and metabolism. In this study, experiments were conducted to assess the impacts of silver nanoparticles on early life cycles of fish considering Zebrafish (Danio rerio) as experimental model. Silver nanoparticles were synt…	RAYYAN-INCLUSION: {"Darlan"=>"Included"} | RAYYAN-LABELS: Keywords to embryo (0 to 3 dpf),RCC Acute toxicity in Environmental,1st Inclusion to Acute toxicity Keywords,Embryo stage by area of study and year: Acute toxicity,1nd Inclusion by valuation by application domain - Keywords to Environmental	10.1016/j.chemosphere.2018.05.018	Animals;Embryo, Nonmammalian/*drug effects;Embryonic Development/drug effects;Female;Male;Metal Nanoparticles/*chemistry;Octamer Transcription Factor-3/*biosynthesis;Silver/*chemistry/pharmacology;Zebrafish/*embryology/metabolism;Zebrafish Proteins/*biosynthesis
rayyan-397318790	IGF1 stimulates differentiation of primary follicles and their growth in ovarian explants of zebrafish (Danio rerio) cultured in vitro.	2017	Journal of biosciences	0973-7138 (Electronic)	The present study is an attempt to elucidate the involvement of insulin-like growth factor (IGF1) in the differentiation and growth of primary follicles in ovarian explant cultures of zebrafish. Ovaries from adult females were cultured in triplicate sets/treatment group for 15 days at 22° in the laboratory. Culture medium was supplemented with either insulin (1 ng/mL) or IGF1 (1 ng/mL) or insulin…	RAYYAN-INCLUSION: {"Darlan"=>"Included"} | RAYYAN-LABELS: Keywords to adult (90 dpf to 2 years),1st Inclusion to Reproductive toxicity Keywords, Adult stage by area of study and year: Reproductive Toxicity	10.1007/s12038-017-9716-3	Animals;Cell Count;Cell Differentiation/*drug effects;Culture Media/pharmacology;Female;Follicular Atresia/*drug effects/metabolism;Insulin/*pharmacology;Insulin-Like Growth Factor I/*pharmacology;Ovarian Follicle/*drug effects/growth & development/metabolism;Tissue Culture Techniques;Zebrafish/growth & development/metabolism
rayyan-397318791	International survey on the use and welfare of zebrafish Danio rerio in research.	2017	Journal of fish biology	1095-8649 (Electronic)	A survey was conducted regarding zebrafish Danio rerio use for scientific research with a focus on: anaesthesia and euthanasia; housing and husbandry; breeding and production; refinement opportunities. A total of 98 survey responses were received from laboratories in 22 countries in Europe, North America, South America, Asia and Australia. There appears a clear and urgent need to identify the mos…	RAYYAN-INCLUSION: {"Darlan"=>"Included"} | RAYYAN-LABELS: 1st Evaluation by specific areas - Keywords to Neurotoxicity	10.1111/jfb.13278	Aminobenzoates/adverse effects;Anesthetics/adverse effects;Animal Husbandry/standards;*Animal Welfare;Animals;Asia;Australia;Breeding/standards;Diet;Europe;North America;*Research Design;South America;Zebrafish/*physiology
rayyan-397318792	Exposure to triclosan changes the expression of microRNA in male juvenile zebrafish (Danio rerio).	2019	Chemosphere	1879-1298 (Electronic)	Triclosan (TCS) is a broad-spectrum antibacterial agent which is widely used in various personal care products and cosmetics. It has been found that TCS affects endocrine, immune, nervous, reproductive, and developmental system. Although microRNAs (miRNAs) act a pivotal part in lots of metabolic activities, whether and how they are related to the process of TCS-induced toxicity is unknown. In the…	RAYYAN-INCLUSION: {"Darlan"=>"Included"} | RAYYAN-LABELS: Keywords to juvenile (30 to 89 dpf),RCC Acute toxicity in Environmental,RCC Hepatotoxicity in Environmental,1st Inclusion to Acute toxicity Keywords,1st Inclusion to Hepatotoxicity Keywords,Juvenile stage by area of study and year: Acute toxicity,Juvenile stage by area of study and year: Hepatotoxicity,1st Evaluation by specific areas - Ke…	10.1016/j.chemosphere.2018.09.163	Animals;Anti-Infective Agents, Local/*toxicity;*Epigenesis, Genetic;Gene Expression Regulation/*drug effects;Male;MicroRNAs/*genetics;Triclosan/*toxicity;Zebrafish/*genetics/growth & development/metabolism
rayyan-397318793	Parental high dietary arachidonic acid levels modulated the hepatic transcriptome of adult zebrafish (Danio rerio) progeny.	2018	PloS one	1932-6203 (Electronic)	Disproportionate high intake of n-6 polyunsaturated fatty acids (PUFAs) in the diet is considered as a major human health concern. The present study examines changes in the hepatic gene expression pattern of adult male zebrafish progeny associated with high levels of the n-6 PUFA arachidonic acid (ARA) in the parental diet. The parental generation (F0) was fed a diet which was either low (control…	RAYYAN-INCLUSION: {"Darlan"=>"Included"} | RAYYAN-LABELS: Keywords to adult (90 dpf to 2 years), Adult stage by area of study and year: Reproductive Toxicity,1st Evaluation by specific areas - Keywords to Reproductive toxicity	10.1371/journal.pone.0201278	Animals;Arachidonic Acid/*pharmacology;Dietary Fats/*pharmacology;Liver/*metabolism;Transcriptome/*drug effects;Zebrafish/*metabolism;Zebrafish Proteins/*biosynthesis
rayyan-397318794	Benzotriazole ultraviolet stabilizers alter the expression of the thyroid hormone pathway in zebrafish (Danio rerio) embryos.	2017	Chemosphere	1879-1298 (Electronic)	Benzotriazole ultraviolet stabilizers (BUVSs) are widely used in industrial products as well as personal-hygiene products to protect the material or skin from harmful UV-radiation. Due to their persistence and bioaccumulation, BUVSs have been ubiquitously detected in aquatic environments. Although the toxicological effects of BUVSs in aquatic organisms have been previously examined, the effects o…	RAYYAN-INCLUSION: {"Darlan"=>"Included"} | RAYYAN-LABELS: Keywords to embryo (0 to 3 dpf),RCC Acute toxicity in Environmental,RCC Cardiotoxicity in Environmental,1st Inclusion to Acute toxicity Keywords,1st Inclusion to Cardiotoxicity Keywords,RCC Developmental Toxicity in Environmental,Embryo stage by area of study and year: Acute toxicity,Embryo stage by area of study and year: Cardiotoxicity,E…	10.1016/j.chemosphere.2017.05.015	Animals;Embryo, Nonmammalian/metabolism;Excipients/pharmacology;Gene Expression Regulation, Developmental;Metabolic Networks and Pathways/*drug effects;Receptors, Thyroid Hormone/genetics;Thyroid Gland/metabolism;Thyroid Hormones/*metabolism;Triazoles/analysis/*pharmacology;Ultraviolet Rays/adverse effects;Zebrafish/embryology/*metabolism
rayyan-397318795	Acute exposure of zebrafish embryo (Danio rerio) to flutolanil reveals its developmental mechanism of toxicity via disrupting the thyroid system and metabolism.	2018	Environmental pollution (Barking, Essex : 1987)	1873-6424 (Electronic)	Flutolanil, an amide fungicide, had been detected frequently in aquatic environments; it is thus potentially a great risk to aquatic organisms and human health. Therefore, we investigated the developmental toxicity and the potential mechanism of thyroid endocrine disruption induced by flutolanil based on (1)H NMR metabolomics analysis using a zebrafish model. Hatching of zebrafish embryo exposed …	RAYYAN-INCLUSION: {"Darlan"=>"Included"} | RAYYAN-LABELS: Unclassified compounds,Keywords to embryo (0 to 3 dpf),RCC Acute toxicity in Preclinical,RCC Cardiotoxicity in Preclinical,RCC Acute toxicity in Disease model,RCC Acute toxicity in Environmental,RCC Cardiotoxicity in Disease model,RCC Cardiotoxicity in Environmental,1st Inclusion to Acute toxicity Keywords,1st Inclusion to Cardiotoxicity K…	10.1016/j.envpol.2018.07.092	Anilides/*toxicity;Animals;Embryo, Nonmammalian/*drug effects/physiology;Embryonic Development/drug effects;Endocrine Disruptors/*toxicity;Fungicides, Industrial/metabolism/*toxicity;Thyroid Gland/metabolism;Toxicity Tests, Acute;Zebrafish/embryology/metabolism
rayyan-397318796	Cadmium stress assessment based on the electrocardiogram characteristics of zebra fish (Danio rerio): QRS complex could play an important role.	2017	Aquatic toxicology (Amsterdam, Netherlands)	1879-1514 (Electronic)	The electrocardiogram (ECG) of zebra fish (Danio rerio) expresses cardiac features that are similar to humans. Here we use sharp microelectrode measurements to obtain ECG characteristics in adult zebra fish and analyze the effects of cadmium chloride (CdCl(2)) on the heart. We observe the overall changes of ECG parameters in different treatments (0.1 TU, 0.5 TU and 1.0 TU CdCl(2)), including P wa…	RAYYAN-INCLUSION: {"Darlan"=>"Included"} | RAYYAN-LABELS: RCC Acute toxicity in Environmental,Keywords to adult (90 dpf to 2 years),1st Inclusion to Acute toxicity Keywords, Adult stage by area of study and year: Acute toxicity,1nd Inclusion by valuation by application domain - Keywords to Environmental	10.1016/j.aquatox.2017.08.015	Animals;Cadmium Chloride/chemistry/*toxicity;Electrocardiography;Heart/diagnostic imaging;Humans;Lethal Dose 50;Stress, Physiological/*drug effects;Water Pollutants, Chemical/chemistry/*toxicity;Zebrafish/*physiology
rayyan-397318797	Acute toxicity, bioconcentration, elimination and antioxidant effects of fluralaner in zebrafish, Danio rerio.	2018	Environmental pollution (Barking, Essex : 1987)	1873-6424 (Electronic)	Fluralaner is a novel isoxazoline insecticide which shows high insecticidal activity against parasitic, sanitary and agricultural pests, but there is little information about the effect of fluralaner on non-target organisms. This study reports the acute toxicity, bioconcentration, elimination and antioxidant response of fluralaner in zebrafish. All LC(50) values of fluralaner to zebrafish were hi…	RAYYAN-INCLUSION: {"Darlan"=>"Included"} | RAYYAN-LABELS: Unclassified compounds,RCC Neurotoxicity in Environmental,RCC Acute toxicity in Environmental,RCC Hepatotoxicity in Environmental,1st Inclusion to Acute toxicity Keywords,1st Evaluation by specific areas - Keywords to Neurotoxicity,1st Evaluation by specific areas - Keywords to Hepatotoxicity,1nd Inclusion by valuation by application domai…	10.1016/j.envpol.2017.09.032	Animals;Antioxidants/metabolism;Biomarkers/metabolism;Catalase/metabolism;Cytochrome P-450 Enzyme System/metabolism;Glutathione Transferase/metabolism;Insecticides/*toxicity;Isoxazoles/*toxicity;Superoxide Dismutase/metabolism;Toxicity Tests, Acute;Water Pollutants, Chemical/*toxicity;Zebrafish/metabolism/*physiology
rayyan-397318798	Morphological and Immunohistochemical Modifications in Zebrafish (Danio rerio) Gills After Short-Term Exposure to the Fungicide Tebuconazole.	2019	Zebrafish	1557-8542 (Electronic)	In agroecosystems, a variety of pesticides may enter aquatic habitats exerting a number of toxic effects on living organisms. Due to their wide use and the repeated application, fungicides can be found at a much greater concentration than other agrochemicals in all environmental compartments. One of these fungicides, tebuconazole (TBZ), has been recognized as an endocrine-disrupting chemical, and…	RAYYAN-INCLUSION: {"Darlan"=>"Included"} | RAYYAN-LABELS: Unclassified compounds,Chemical classification Triazoles,RCC Neurotoxicity in Environmental,RCC Acute toxicity in Environmental,RCC Hepatotoxicity in Environmental,1st Inclusion to Acute toxicity Keywords,1st Inclusion to Hepatotoxicity Keywords,1st Evaluation by specific areas - Keywords to Neurotoxicity,1st Evaluation by specific areas -…	10.1089/zeb.2018.1638	Animals;Female;Fungicides, Industrial/*toxicity;Gills/drug effects/physiology/physiopathology;Male;Random Allocation;Triazoles/*toxicity;Water Pollutants, Chemical/*toxicity;Zebrafish/*anatomy & histology/*metabolism
rayyan-397318799	Uranium transfer and accumulation in organs of Danio rerio after waterborne exposure alone or combined with diet-borne exposure.	2019	Environmental toxicology and chemistry	1552-8618 (Electronic)	Uranium (U) toxicity patterns for fish have been mainly determined under laboratory-controlled waterborne exposure conditions. Because fish can take up metals from water and diet under in situ exposure conditions, a waterborne U exposure experiment (20 μg L(-1) , 20 d) was conducted in the laboratory to investigate transfer efficiency and target organ distribution in zebrafish Danio rerio compare…	RAYYAN-INCLUSION: {"Darlan"=>"Included"} | RAYYAN-LABELS: 1st Inclusion to Acute toxicity Keywords	10.1002/etc.4283	Animals;*Diet;*Environmental Exposure;*Organ Specificity;Uranium/*metabolism;Water Pollutants, Radioactive/*metabolism;Zebrafish/*metabolism
rayyan-397318800	The effects of dietary supplement of galactooligosaccharide on innate immunity, immune related genes expression and growth performance in zebrafish (Danio rerio).	2018	Fish & shellfish immunology	1095-9947 (Electronic)	The present study investigates the effect of different levels of galactooligosaccharide (GOS) on innate immune parameters, immune related genes expression as well as growth performance in zebrafish (Danio rerio). Four hundred and twenty fish (mean weight 45 ± 0.1 mg) were supplied, randomly stocked in twelve aquaria assigned to four treatments. Zebrafish were fed with either control diet or contr…	RAYYAN-INCLUSION: {"Darlan"=>"Included"} | RAYYAN-LABELS: 1st Inclusion to Immunotoxicity Keywords	10.1016/j.fsi.2017.12.022	Animal Feed/analysis;Animals;Diet/veterinary;Dietary Supplements/analysis;Gene Expression Regulation/*immunology;Immunity, Innate/*genetics;Oligosaccharides/administration & dosage/*metabolism;Zebrafish/*genetics/growth & development/*immunology
rayyan-397318801	(1)H-NMR-based metabolomic studies of bisphenol A in zebrafish (Danio rerio).	2017	Journal of environmental science and health. Part. B, Pesticides, food contaminants, and agricultural wastes	1532-4109 (Electronic)	Proton nuclear magnetic resonance ((1)H-NMR) spectroscopy was used to study the response of zebrafish (Danio rerio) to increasing concentrations of bisphenol A (4,4'-(propane-2,2-diyl)diphenol, BPA). Orthogonal partial least squares discriminant analysis (OPLS-DA) was applied to detect aberrant metabolomic profiles after 72 h of BPA exposure at all levels tested (0.01, 0.1, and 1.0 mg/L). The OPL…	RAYYAN-INCLUSION: {"Darlan"=>"Included"} | RAYYAN-LABELS: 1st Inclusion to Acute toxicity Keywords,1st Inclusion to Hepatotoxicity Keywords,1st Evaluation by specific areas - Keywords to Hepatotoxicity	10.1080/03601234.2016.1273009	Animals;Benzhydryl Compounds/*toxicity;Least-Squares Analysis;Magnetic Resonance Spectroscopy/*methods;Metabolome/drug effects;Metabolomics/*methods;Oxidative Stress/drug effects;Phenols/*toxicity;Toxicity Tests/methods;Zebrafish/*metabolism
rayyan-397318802	Relationship between metabolic enzyme activities and bioaccumulation kinetics of PAHs in zebrafish (Danio rerio).	2018	Journal of environmental sciences (China)	1001-0742 (Print)	Many studies have investigated bioaccumulation and metabolism of polycyclic aromatic hydrocarbons (PAHs) in aquatic organisms. However, lack of studies investigated both processes simultaneously, and the interaction between these two processes is less understood so far. This study investigated the bioaccumulation kinetics of PAHs and metabolic enzyme activities, including total cytochrome P450 (C…	RAYYAN-INCLUSION: {"Darlan"=>"Included"} | RAYYAN-LABELS: RCC Neurotoxicity in Environmental,RCC Acute toxicity in Environmental,1st Inclusion to Acute toxicity Keywords,1st Evaluation by specific areas - Keywords to Neurotoxicity,1nd Inclusion by valuation by application domain - Keywords to Environmental	10.1016/j.jes.2017.03.037	Animals;Kinetics;Polycyclic Aromatic Hydrocarbons/*metabolism;Water Pollutants, Chemical/*metabolism;Zebrafish/*metabolism
rayyan-397318803	Developmental and metabolic responses of zebrafish (Danio rerio) embryos and larvae to short-chain chlorinated paraffins (SCCPs) exposure.	2018	The Science of the total environment	1879-1026 (Electronic)	Short-chain chlorinated paraffins (SCCPs) are highly toxic to aquatic organisms, but their toxicity is yet not well characterized. In this study, the developmental toxicity of SCCPs to zebrafish embryos/larvae was evaluated, and a metabolomics approach was adopted to explore the impact of SCCPs exposure on the metabolism in zebrafish embryos. Exposure to SCCPs at concentrations of 1-200μg/L did n…	RAYYAN-INCLUSION: {"Darlan"=>"Included"} | RAYYAN-LABELS: Keywords to embryo (0 to 3 dpf),Keywords to larvae (4 to 29 dpf),RCC Acute toxicity in Preclinical,1st Inclusion to Acute toxicity Keywords,RCC Developmental Toxicity in Preclinical,1st Inclusion to Developmental toxicity Keywords,Embryonic stage to larval stage (0 hpf to 29 dpf),Embryo stage by area of study and year: Acute toxicity,Larva…	10.1016/j.scitotenv.2017.11.304	Animals;Embryo, Nonmammalian/drug effects;Hydrocarbons, Chlorinated/*toxicity;Larva/drug effects/growth & development;Paraffin/*toxicity;Zebrafish/*growth & development/*metabolism
rayyan-397318804	Reproduction impairment and endocrine disruption in adult zebrafish (Danio rerio) after waterborne exposure to TBOEP.	2017	Aquatic toxicology (Amsterdam, Netherlands)	1879-1514 (Electronic)	Tris (2-butoxyethyl) phosphate (TBOEP) is widely used as a substitute of polybrominated diphenyl ethers (PBDEs). It has been frequently measured at concentrations of micrograms per liter (μg/L) in surface waters and waste water. However, limited information is available about the reproduction toxicology of TBOEP. In this study, adult zebrafish pairs were exposed to TBOEP at concentrations of 0, 5…	RAYYAN-INCLUSION: {"Darlan"=>"Included"} | RAYYAN-LABELS: RCC Acute toxicity in Disease model,Keywords to adult (90 dpf to 2 years),1st Inclusion to Acute toxicity Keywords,RCC Reproductive toxicity in Disease model,1st Inclusion to Reproductive toxicity Keywords, Adult stage by area of study and year: Acute toxicity, Adult stage by area of study and year: Reproductive Toxicity,1st Evaluation by …	10.1016/j.aquatox.2016.11.019	Animals;Biomarkers/blood;Dose-Response Relationship, Drug;Endocrine Disruptors/*toxicity;Female;Gonadal Steroid Hormones/*blood;Gonads/drug effects/physiology;Hypothalamo-Hypophyseal System/*drug effects/metabolism;Male;Organophosphorus Compounds/*toxicity;Random Allocation;Reproduction/*drug effects;Toxicity Tests;Water Pollutants, Chemical/*toxicity;Zebrafish/blood/*physiology
rayyan-397318805	Phenotypic plasticity induced using high ambient temperature during embryogenesis in domesticated zebrafish, Danio rerio.	2019	Reproduction in domestic animals = Zuchthygiene	1439-0531 (Electronic)	Ambient temperature during early stages of life has a substantial effect on physiological processes, eliciting phenotypic plasticity during zebrafish developmental stages. Zebrafish are known to possess a noteworthy ability to modify their phenotype in dependence of environmental factors. However, there is a poor understanding of the effects of temperature during embryogenesis, which influences t…	RAYYAN-INCLUSION: {"Darlan"=>"Included"} | RAYYAN-LABELS: RCC Acute toxicity in Environmental,Keywords to adult (90 dpf to 2 years),1st Inclusion to Acute toxicity Keywords, Adult stage by area of study and year: Acute toxicity,1nd Inclusion by valuation by application domain - Keywords to Environmental	10.1111/rda.13382	*Adaptation, Physiological;Animals;Embryo, Nonmammalian/*embryology;Embryonic Development;Female;Male;Sex Determination Analysis/veterinary;Survival Analysis;Temperature;Zebrafish/*embryology/growth & development
rayyan-397318806	Multi-organ toxicity induced by fine particulate matter PM(2.5) in zebrafish (Danio rerio) model.	2017	Chemosphere	1879-1298 (Electronic)	The fine particulate matter (PM(2.5)) in air pollution is a major public health concern and now known to contribute to severe diseases, therefore, a comprehensive understanding of PM(2.5)-induced adverse effects in living organisms is needed urgently. This study was aimed to evaluate the toxicity of PM(2.5) on multi-organ systems in a zebrafish (Danio rerio) model. The embryonic toxicity induced …	RAYYAN-INCLUSION: {"Darlan"=>"Included"} | RAYYAN-LABELS: 1st Inclusion to Neurotoxicity Keywords,1st Inclusion to Acute toxicity Keywords,1st Inclusion to Cardiotoxicity Keywords,1st Inclusion to Hepatotoxicity Keywords,1st Inclusion to Developmental toxicity Keywords,1st Evaluation by specific areas - Keywords to Developmental toxicity	10.1016/j.chemosphere.2017.04.013	Air Pollutants/*toxicity;Air Pollution/adverse effects;Animals;Cardiovascular System;Cytochrome P-450 CYP1B1;Dose-Response Relationship, Drug;Embryo, Nonmammalian;Particulate Matter/metabolism/*toxicity;Zebrafish/embryology/metabolism
rayyan-397318807	The effects of dietary Myrtle (Myrtus communis) on skin mucus immune parameters and mRNA levels of growth, antioxidant and immune related genes in zebrafish (Danio rerio).	2017	Fish & shellfish immunology	1095-9947 (Electronic)	Myrtle (Myrtus communis L., Myrtaceae) is a significant plant which naturally distributed around the globe. Although numerous studies have demonstrated the benefits of myrtle in different species, studies using the oral route are rare in the literature. In the present study, we evaluated the effect of myrtle intake on the antioxidant, immune, appetite and growth related genes as well as mucosal i…	RAYYAN-INCLUSION: {"Darlan"=>"Included"} | RAYYAN-LABELS: 1st Evaluation by specific areas - Keywords to Neurotoxicity	10.1016/j.fsi.2017.05.007	Animal Feed/analysis;Animals;Diet/veterinary;*Dietary Supplements;Fish Proteins/*genetics/metabolism;*Gene Expression;Immunity, Mucosal/*immunology;Mucus/immunology;*Myrtus/immunology;RNA, Messenger/genetics/metabolism;Skin/immunology;*Zebrafish/genetics/immunology
rayyan-397318808	Acute exposure to methylmercury chloride induces fast changes in swimming performance, cognitive processes and oxidative stress of zebrafish (Danio rerio) as reference model for fish community.	2018	Journal of trace elements in medicine and biology : organ of the Society for Minerals and Trace Elements (GMS)	1878-3252 (Electronic)	Fishes are the first group of vertebrates that respond when the environment is contaminated with pollutants resulted from anthropogenic activities. The development of the toxicity tests is bringing new evidence about the toxicological effects of the pollutants upon the life forms. Behavioural abnormalities in the swimming performance and cognitive processes were well associated with the response …	RAYYAN-INCLUSION: {"Darlan"=>"Included"} | RAYYAN-LABELS: 1st Inclusion to Neurotoxicity Keywords,1st Inclusion to Acute toxicity Keywords,1st Inclusion to Hepatotoxicity Keywords,1st Evaluation by specific areas - Keywords to Neurotoxicity,1st Evaluation by specific areas - Keywords to Hepatotoxicity	10.1016/j.jtemb.2018.01.019	Animals;Behavior, Animal/drug effects;Cognition/drug effects;Ecotoxicology;Female;Male;Memory/drug effects;Methylmercury Compounds/*toxicity;Oxidative Stress/*drug effects;Swimming;Toxicity Tests, Acute/methods;Water Pollutants, Chemical/toxicity;Zebrafish/*metabolism/physiology
rayyan-397318809	The impact of ultraviolet B (UV-B) radiation in combination with different temperatures in the early life stage of zebrafish (Danio rerio).	2018	Photochemical & photobiological sciences : Official journal of the European Photochemistry Association and the European Society for Photobiology	1474-9092 (Electronic)	Ultraviolet B (UV-B) radiation is an environmental stressor with detrimental effects on many aquatic organisms including fish. In addition, UV-B exposure combined with other environmental factors could have even more negative effects. The purpose of this study was to investigate the effect of UV-B radiation exposure on zebrafish embryos/larvae in terms of survival, developmental toxicity and the …	RAYYAN-INCLUSION: {"Darlan"=>"Included"} | RAYYAN-LABELS: Keywords to embryo (0 to 3 dpf),RCC Acute toxicity in Preclinical,RCC Hepatotoxicity in Preclinical,RCC Immunotoxicity in Preclinical,RCC Acute toxicity in Environmental,RCC Hepatotoxicity in Environmental,RCC Immunotoxicity in Environmental,1st Inclusion to Acute toxicity Keywords,1st Inclusion to Hepatotoxicity Keywords,1st Inclusion to …	10.1039/c7pp00236j	Animals;Heart Rate/radiation effects;Larva/metabolism/*radiation effects;Oxidative Stress/radiation effects;Survival Analysis;*Temperature;*Ultraviolet Rays;Zebrafish/embryology/*growth & development/metabolism
rayyan-397318810	Oxidative stress intensity-related effects of cadmium (Cd) and paraquat (PQ) on UV-damaged-DNA binding and excision repair activities in zebrafish (Danio rerio) embryos.	2017	Chemosphere	1879-1298 (Electronic)	Our earlier studies showed the inhibitory effects of cadmium (Cd) and paraquat (PQ) on the gene expression of DNA mismatch recognition proteins in zebrafish (Danio rerio) embryos. This study explored the effects of Cd and PQ on nucleotide excision repair (NER) capacity in zebrafish embryos. Exposure of embryos at 1 h post fertilization (hpf) to 3-5 μM Cd or 30-100 μM PQ for 9 h induced a 2-3-fold…	RAYYAN-INCLUSION: {"Darlan"=>"Included"} | RAYYAN-LABELS: Keywords to embryo (0 to 3 dpf),RCC Acute toxicity in Environmental,RCC Hepatotoxicity in Environmental,1st Inclusion to Acute toxicity Keywords,1st Inclusion to Hepatotoxicity Keywords,Embryo stage by area of study and year: Acute toxicity,Embryo stage by area of study and year: Hepatotoxicity,1st Evaluation by specific areas - Keywords t…	10.1016/j.chemosphere.2016.09.068	Animals;Cadmium/*toxicity;DNA/metabolism;DNA Damage;DNA Repair/drug effects;Embryo, Nonmammalian/drug effects/metabolism;Female;Gene Expression/drug effects/radiation effects;Herbicides/*toxicity;Male;Oxidative Stress/drug effects;Paraquat/*toxicity;Pyrimidine Dimers/metabolism;Ultraviolet Rays/*adverse effects;Water Pollutants, Chemical/*toxicity;*Zebrafish/genetics/metabolism
rayyan-397318811	Stress-immune responses and DNA protection function of thioredoxin domain containing 12 in zebrafish (Danio rerio).	2019	Fish & shellfish immunology	1095-9947 (Electronic)	Proteins with dithiol-disulfide oxidoreductase catalytic domain are well known for their capacity in the cellular redox homeostasis. In this study, we characterized the zebrafish thioredoxin domain containing 12 (Zftxndc12) gene, analyzed the transcriptional responses and studied the functional properties of its recombinant protein. Full-length cDNA of Zftxndc12 consists 519 bp coding region enco…	RAYYAN-INCLUSION: {"Darlan"=>"Included"} | RAYYAN-LABELS: Keywords to larvae (4 to 29 dpf),Keywords to juvenile (30 to 89 dpf),Keywords to adult (90 dpf to 2 years),1st Inclusion to Genotoxicity Keywords,1st Inclusion to Acute toxicity Keywords,Larvae stage to adult stage (30 dpf to 3 mpf),Larval stage to adult stage (30 dpf to 3 mpf),Larval stage to juvenile stage (29 hpf to 3 mpf),Adult stage b…	10.1016/j.fsi.2018.10.052	Amino Acid Sequence;Animals;Base Sequence;Edwardsiella tarda/physiology;Enterobacteriaceae Infections/immunology/veterinary;Fish Diseases/*immunology;Gene Expression Profiling/veterinary;Gene Expression Regulation/*immunology;Immunity, Innate/*genetics;Infections/immunology/veterinary;Phylogeny;Saprolegnia/physiology;Sequence Alignment/veterinary;Streptococcal Infections/immunology/veterinary;Str…
rayyan-397318812	Hypoxia induces selective modifications to the acetylome in the brain of zebrafish (Danio rerio).	2018	Comparative biochemistry and physiology. Part B, Biochemistry & molecular biology	1879-1107 (Electronic)	Reversible protein acetylation is an important regulatory mechanism for modulating protein function. The cellular protein acetylome is in large part dictated by the cellular redox balance, and in particular [NAD(+)]. While the relationship between hypoxia, redox balance, energy charge and resulting mitochondrial dysfunction has been examined in the context of hypoxia-linked pathologies, little is…	RAYYAN-INCLUSION: {"Darlan"=>"Included"} | RAYYAN-LABELS: RCC Acute toxicity in Disease model,RCC Acute toxicity in Environmental,1st Inclusion to Acute toxicity Keywords,1nd Inclusion by valuation by application domain - Keywords to Environmental,2nd Inclusion by valuation by application domain - Keywords to Disease model: Respiratory	10.1016/j.cbpb.2017.12.018	Acetylation;Animals;Hypoxia/*metabolism;Nerve Tissue Proteins/*metabolism;*Protein Processing, Post-Translational;Proteomics;Zebrafish/*metabolism;Zebrafish Proteins/*metabolism
rayyan-397318813	Interaction of environmental steroids with organic anion transporting polypeptide (Oatp1d1) in zebrafish (Danio rerio).	2018	Environmental toxicology and chemistry	1552-8618 (Electronic)	Steroid hormones in the aquatic environment may pose a risk to fish health due to their ubiquitous presence and high biological activity. At present, the uptake process and toxicokinetics of steroids in fish are poorly known, in particular the role of cell membrane transporters. We investigated the interaction of 17 endogenous and environmental steroids with the zebrafish organic anion transporti…	RAYYAN-INCLUSION: {"Darlan"=>"Included"} | RAYYAN-LABELS: RCC Reproductive toxicity in Environmental,1st Inclusion to Reproductive toxicity Keywords,1st Evaluation by specific areas - Keywords to Reproductive toxicity,1nd Inclusion by valuation by application domain - Keywords to Environmental	10.1002/etc.4231	Animals;Fluorescence;Humans;Inhibitory Concentration 50;Organic Anion Transporters/*metabolism;Steroids/*metabolism;Zebrafish/*metabolism;Zebrafish Proteins/*metabolism
rayyan-397318814	Chronic environmentally relevant levels of simvastatin disrupt embryonic development, biochemical and molecular responses in zebrafish (Danio rerio).	2018	Aquatic toxicology (Amsterdam, Netherlands)	1879-1514 (Electronic)	Simvastatin (SIM), a hypocholesterolaemic compound, is among the most prescribed pharmaceuticals for cardiovascular disease prevention worldwide. Several studies have shown that acute exposure to SIM causes multiple adverse effects in aquatic organisms. However, uncertainties still remain regarding the chronic effects of SIM in aquatic ecosystems. Therefore, the present study aimed to investigate…	RAYYAN-INCLUSION: {"Darlan"=>"Included"} | RAYYAN-LABELS: RCC Acute toxicity in Preclinical,RCC Acute toxicity in Environmental,1st Inclusion to Acute toxicity Keywords,1nd Inclusion by valuation by application domain - Keywords to Environmental,3rd Inclusion by valuation by application domain - Keywords to Preclinical studies,3rd Inclusion by valuation by application domain - Keywords to Pharmac…	10.1016/j.aquatox.2018.05.014	Animals;Body Weight/drug effects;Cholesterol/metabolism;Dose-Response Relationship, Drug;Embryonic Development/*drug effects;Female;Gene Expression Regulation, Developmental/drug effects;Liver/drug effects/metabolism;Male;RNA, Messenger/genetics/metabolism;Reproduction/drug effects;Simvastatin/*adverse effects;Survival Analysis;Tail;Triglycerides/metabolism;Water Pollutants, Chemical/*adverse eff…
rayyan-397318815	Recent experience impacts social behavior in a novel context by adult zebrafish (Danio rerio).	2018	PloS one	1932-6203 (Electronic)	Many animals exhibit behavioral plasticity as they move between habitats seasonally, reside in fluctuating environments, or respond to human-induced environmental change. We know that physical environment during early development can have a lasting impact on behavior, and on the neural mechanisms that shape behavior. In adults, social context can have similar persistent effects on behavior and th…	RAYYAN-INCLUSION: {"Darlan"=>"Included"} | RAYYAN-LABELS: RCC Neurotoxicity in Environmental,Keywords to adult (90 dpf to 2 years),1st Inclusion to Neurotoxicity Keywords, Adult stage by area of study and year: Neurotoxicity,1st Evaluation by specific areas - Keywords to Neurotoxicity,1nd Inclusion by valuation by application domain - Keywords to Environmental	10.1371/journal.pone.0204994	Animals;Behavior, Animal;Environment;Female;Male;*Social Behavior;Zebrafish/*physiology
rayyan-397318816	Oxidative stress and apotosis to zebrafish (Danio rerio) embryos exposed to perfluorooctane sulfonate (PFOS) and ZnO nanoparticles.	2017	International journal of occupational medicine and environmental health	1896-494X (Electronic)	OBJECTIVES: Perfluorooctane sulfonate (PFOS) and zinc oxide nanoparticles (ZnO-NPs) are frequently detected in the environment but few studies have assessed the joint toxicity of them. Oxidative stress and apoptosis to zebrafish (Danio rerio) embryos induced by the PFOS and ZnO-NPs were investigated in this study. MATERIAL AND METHODS: The embryos were exposed to the PFOS (0, 0.4, 0.8 and 1.6 mg/…	RAYYAN-INCLUSION: {"Darlan"=>"Included"} | RAYYAN-LABELS: Keywords to embryo (0 to 3 dpf),RCC Neurotoxicity in Environmental,RCC Acute toxicity in Environmental,RCC Hepatotoxicity in Environmental,1st Inclusion to Acute toxicity Keywords,1st Inclusion to Hepatotoxicity Keywords,Embryo stage by area of study and year: Neurotoxicity,Embryo stage by area of study and year: Acute toxicity,Embryo stag…	10.13075/ijomeh.1896.00669	Alkanesulfonic Acids/*toxicity;Animals;Apoptosis/drug effects/genetics;Embryo, Nonmammalian/drug effects;Fluorocarbons/*toxicity;Malondialdehyde;Metal Nanoparticles/*toxicity;Oxidative Stress/*drug effects/genetics;Reactive Oxygen Species/metabolism;Zebrafish/*embryology/*genetics;Zinc Oxide/*toxicity
rayyan-397318817	Leaves of Spondias mombin L. a traditional anxiolytic and antidepressant: Pharmacological evaluation on zebrafish (Danio rerio).	2018	Journal of ethnopharmacology	1872-7573 (Electronic)	ETHNOBOTANICAL RELEVANCE: Spondias mombin L. is a plant dispersed throughout the tropical regions of South America, Africa, and Asia, being found mainly in the North and Northeast of Brazil, where the leaves are used in preparations for neuropsychiatric disorders. Therefore, it is of great importance to carry out studies in different pharmacological models that can prove the traditional use of th…	RAYYAN-INCLUSION: {"Darlan"=>"Included"} | RAYYAN-LABELS: RCC Neurotoxicity in Disease model,RCC - Neurotoxicity in Preclinical:,1st Inclusion to Neurotoxicity Keywords,1st Evaluation by specific areas - Keywords to Neurotoxicity,3rd Inclusion by valuation by application domain - Keywords to Preclinical studies,3rd Inclusion by valuation by application domain - Keywords to Pharmacology screening,…	10.1016/j.jep.2018.05.037	*Anacardiaceae;Animals;Anti-Anxiety Agents/*pharmacology;Antidepressive Agents/*pharmacology;Behavior, Animal/drug effects;Female;Male;Plant Extracts/*pharmacology;Plant Leaves;Social Isolation;Stress, Psychological/drug therapy;Zebrafish/physiology
rayyan-397318818	Powder of the White Bottom Mushroom, Agaricus bisporus (Agaricomycetes), Improved Immunomodulatory and Health-Promoting Effects of Lactobacillus casei in Zebrafish (Danio rerio).	2018	International journal of medicinal mushrooms	1940-4344 (Electronic)	This study was conducted to investigate the effects of Lactobacillus casei and Agaricus bisporus administration, alone or in combination, on skin mucus immune parameters and the expression of selected genes related to growth, appetite, mucosal immunity, and antioxidant enzymes in zebrafish (Danio rerio). Zebrafish (n = 600) were randomly stocked in 12 aquariums and assigned to 1 of 4 treatments, …	RAYYAN-INCLUSION: {"Darlan"=>"Included"} | RAYYAN-LABELS: 1st Inclusion to Immunotoxicity Keywords,1st Evaluation by specific areas - Keywords to Neurotoxicity	10.1615/IntJMedMushrooms.2018026551	Agaricus/*chemistry;Animal Feed/analysis;Animals;Immunity, Mucosal/*drug effects;Immunologic Factors/*metabolism;Lacticaseibacillus casei/*physiology;Plant Preparations/*metabolism;Probiotics/administration & dosage;Skin/drug effects/immunology;Zebrafish/genetics/*immunology/metabolism/microbiology;Zebrafish Proteins/genetics/metabolism
rayyan-397318819	Investigation of the molecular mechanisms of hepatic injury upon naphthalene exposure in zebrafish (Danio rerio).	2018	Ecotoxicology (London, England)	1573-3017 (Electronic)	Naphthalene has been used worldwide as a commercial insecticide for decades, which when detected in the environment can have various negative effects on non-target organism, such as hepatotoxicity. However, the molecular mechanisms of how naphthalene acts to affect the liver in zebrafish (Danio rerio) remains unknown. In this study, we evaluated the potential toxic effects of naphthalene on liver…	RAYYAN-INCLUSION: {"Darlan"=>"Included"} | RAYYAN-LABELS: Unclassified compounds,Keywords to larvae (4 to 29 dpf),RCC Acute toxicity in Environmental,RCC Hepatotoxicity in Environmental,RCC Immunotoxicity in Environmental,Keywords to adult (90 dpf to 2 years),1st Inclusion to Acute toxicity Keywords,1st Inclusion to Hepatotoxicity Keywords,1st Inclusion to Immunotoxicity Keywords,Larvae stage to …	10.1007/s10646-018-1943-3	Animals;Animals, Genetically Modified/genetics/metabolism;Female;Fish Proteins/genetics/metabolism;Gene Expression/*drug effects;Insecticides/*toxicity;Liver/*drug effects;Naphthalenes/*toxicity;Neutrophils/drug effects/*metabolism;Oligonucleotide Array Sequence Analysis;Organ Size/drug effects;Toxicity Tests, Subacute;Water Pollutants, Chemical/*toxicity;Zebrafish/genetics/*metabolism
rayyan-397318820	Identification of novel signature genes attesting arsenic-induced immune alterations in adult zebrafish (Danio rerio).	2017	Journal of hazardous materials	1873-3336 (Electronic)	Arsenic poisoning is a serious global issue. Apart from causing developmental and systemic toxicity, arsenic has recently been reported for its ability to hinder immune responses. The present study is designed to identify the global expression profile associated with arsenic-induced immune alterations at the organismic level. Adult zebrafish (Danio rerio) were exposed to 20, 40 and 80ppb of arsen…	RAYYAN-INCLUSION: {"Darlan"=>"Included"} | RAYYAN-LABELS: Keywords to adult (90 dpf to 2 years),1st Inclusion to Acute toxicity Keywords, Adult stage by area of study and year: Acute toxicity	10.1016/j.jhazmat.2016.09.001	Aeromonas hydrophila/isolation & purification;Animals;Arsenic/*toxicity;Immunity, Innate/genetics;*Transcriptome;Water Pollutants, Chemical/*toxicity;Zebrafish/*genetics/*immunology/microbiology;Zebrafish Proteins/*genetics
rayyan-397318821	Gold nanorods induce early embryonic developmental delay and lethality in zebrafish (Danio rerio).	2017	Journal of toxicology and environmental health. Part A	1528-7394 (Print)	Due to their unique electronic and optical features, gold nanoparticles (AuNP) have received a great deal of attention for application in different fields such as catalysis, electronics, and biomedicine. The large-volume manufacturing predicted for future decades and the inevitable release of these substances into the environment necessitated an assessment of potential adverse human and ecologica…	RAYYAN-INCLUSION: {"Darlan"=>"Included"} | RAYYAN-LABELS: Keywords to embryo (0 to 3 dpf),RCC Genotoxicity in Preclinical,RCC Acute toxicity in Preclinical,RCC Cardiotoxicity in Preclinical,RCC Genotoxicity in Environmental,RCC Acute toxicity in Environmental,RCC Cardiotoxicity in Environmental,Keywords to adult (90 dpf to 2 years),1st Inclusion to Genotoxicity Keywords,1st Inclusion to Acute tox…	10.1080/15287394.2017.1331597	Animals;Comet Assay;Embryo, Nonmammalian/drug effects;Embryonic Development/*drug effects;Gold/*toxicity;Microscopy, Electron, Transmission;Nanotubes/*toxicity/ultrastructure;Zebrafish/*embryology/growth & development
rayyan-397318822	Mercury (II) impairs nucleotide excision repair (NER) in zebrafish (Danio rerio) embryos by targeting primarily at the stage of DNA incision.	2017	Aquatic toxicology (Amsterdam, Netherlands)	1879-1514 (Electronic)	Mercuric ion (Hg(2+)) is the most prevalent form of inorganic Hg found in polluted aquatic environment. As inhibition of DNA damage repair has been proposed as one of the mechanisms of Hg(2+)-induced genotoxicity in aquatic animals and mammalian cells, this study explored the susceptibility of different stages of nucleotide excision repair (NER) in zebrafish (Danio rerio) embryos to Hg(2+) using …	RAYYAN-INCLUSION: {"Darlan"=>"Included"} | RAYYAN-LABELS: Keywords to embryo (0 to 3 dpf),RCC Genotoxicity in Environmental,RCC Acute toxicity in Environmental,1st Inclusion to Genotoxicity Keywords,1st Inclusion to Acute toxicity Keywords,Embryo stage by area of study and year: Genotoxicity,Embryo stage by area of study and year: Acute toxicity,1nd Inclusion by valuation by application domain - …	10.1016/j.aquatox.2017.09.001	Adenosine Triphosphate/biosynthesis;Animals;DNA/metabolism;*DNA Damage;DNA Repair/*drug effects/radiation effects;Embryo, Nonmammalian/*drug effects/*metabolism/radiation effects;Gene Expression Regulation, Developmental/drug effects;Mercuric Chloride/metabolism;Mercury/*toxicity;Pyrimidine Dimers/metabolism;Ultraviolet Rays;Water Pollutants, Chemical/toxicity;Zebrafish/*embryology/genetics/*meta…
rayyan-397318823	Zebrafish as a Model for the Study of Host-Virus Interactions.	2017	Methods in molecular biology (Clifton, N.J.)	1940-6029 (Electronic)	Zebrafish (Danio rerio) has become an increasingly important model for in vivo and in vitro studies on host-pathogen interaction, offering scientists with optical accessibility and genetic tractability, and a vertebrate-type immunity that can be separated into innate and adaptive ones. Although it is shown in previous studies that few species of viruses can naturally infect zebrafish, the spring …	RAYYAN-INCLUSION: {"Darlan"=>"Included"} | RAYYAN-LABELS: Keywords to embryo (0 to 3 dpf),1st Inclusion to Immunotoxicity Keywords,Embryo stage by area of study and year: Immunotoxicity	10.1007/978-1-4939-7237-1_2	Animals;Cell Line;*Fish Diseases/immunology/virology;Host-Pathogen Interactions/*immunology;Rhabdoviridae/*physiology;*Rhabdoviridae Infections/immunology/veterinary/virology;*Zebrafish/immunology/virology
rayyan-397318824	Early Transition to Microdiets Improves Growth, Reproductive Performance and Reduces Skeletal Anomalies in Zebrafish (Danio rerio).	2019	Zebrafish	1557-8542 (Electronic)	Zebrafish is a model species with a high variability of feeding regimes among fish facilities. The use of live feeds for early life stages is a common practice, and few studies have focused early weaning into microdiets. The lack of standardized feeding protocols among research facilities promotes discrepancies in biological performances, and few studies relate dietary regimes to zebrafish develo…	RAYYAN-INCLUSION: {"Darlan"=>"Included"} | RAYYAN-LABELS: 1st Inclusion to Acute toxicity Keywords,1st Evaluation by specific areas - Keywords to Developmental toxicity	10.1089/zeb.2018.1691	Age Factors;Animals;*Diet;*Longevity;*Reproduction;Skeleton/*abnormalities;Zebrafish/abnormalities/growth & development/*physiology
rayyan-397318825	Spatiotemporal expression and transcriptional regulation of heme oxygenase and biliverdin reductase genes in zebrafish (Danio rerio) suggest novel roles during early developmental periods of heightened oxidative stress.	2017	Comparative biochemistry and physiology. Toxicology & pharmacology : CBP	1532-0456 (Print)	Heme oxygenase 1 (HMOX1) degrades heme into biliverdin, which is subsequently converted to bilirubin by biliverdin reductase (BVRa or BVRb) in a manner analogous to the classic anti-oxidant glutathione-recycling pathway. To gain a better understanding of the potential antioxidant roles the BVR enzymes may play during development, the spatiotemporal expression and transcriptional regulation of zeb…	RAYYAN-INCLUSION: {"Darlan"=>"Included"} | RAYYAN-LABELS: 1st Inclusion to Acute toxicity Keywords,1st Inclusion to Hepatotoxicity Keywords,1st Evaluation by specific areas - Keywords to Hepatotoxicity	10.1016/j.cbpc.2016.10.006	Animals;Animals, Genetically Modified;Binding Sites;Cadmium Compounds/toxicity;GATA1 Transcription Factor/genetics/metabolism;Gene Expression Regulation, Developmental/drug effects;Gene Expression Regulation, Enzymologic/drug effects;Gene Knockdown Techniques;Hematopoiesis;*Heme Oxygenase-1/genetics/metabolism;NADP/metabolism;NF-E2-Related Factor 2;Oxidation-Reduction;*Oxidative Stress;*Oxidoredu…
rayyan-397318826	Stress-Induced Transcriptional Changes and DNA Damage Associated with Bis(2-ethylhexyl) Adipate Exposure in Zebrafish (Danio rerio) Larvae.	2017	Bulletin of environmental contamination and toxicology	1432-0800 (Electronic)	The present study evaluates potential toxic effects of bis(2-ethylhexyl) adipate (DEHA) plasticizer to larval (72 h post fertilization) zebrafish (Danio rerio) by analyzing changes in expression levels of stress-related genes (p53, rad51 and xrcc5) and assessing possible DNA damage of DEHA in larvae. The lethal concentration for 50% mortality (LC(50)) in larval zebrafish exposed for 96 h to 0-200…	RAYYAN-INCLUSION: {"Darlan"=>"Included"} | RAYYAN-LABELS: Keywords to larvae (4 to 29 dpf),1st Inclusion to Genotoxicity Keywords,1st Inclusion to Acute toxicity Keywords,Larval stage by area of study and year: Genotoxicity,Larval stage by area of study and year: Acute toxicity,1st Evaluation by specific areas - Keywords to Genotoxicity	10.1007/s00128-017-2116-4	Adipates/*toxicity;Animals;DNA Damage/*drug effects;Gene Expression Regulation, Developmental/*drug effects;Larva/drug effects;Plasticizers;Water Pollutants, Chemical/*toxicity;Zebrafish/metabolism
rayyan-397318827	Multibiomarker Responses of Juvenile Stages of Zebrafish (Danio rerio) to Subchronic Exposure to Polycyclic Musk Tonalide.	2018	Archives of environmental contamination and toxicology	1432-0703 (Electronic)	Synthetic polycyclic musks, widely used as additives in personal care products, are present in both biotic and abiotic matrices of the aquatic environment at concentrations of ng/l to µg/l. Although they are determined at comparatively low concentrations, these levels are biologically relevant and pose a significant growing risk as stressors to aquatic organisms. The purpose of our study was to e…	RAYYAN-INCLUSION: {"Darlan"=>"Included"} | RAYYAN-LABELS: RCC Neurotoxicity in Environmental,Keywords to juvenile (30 to 89 dpf),RCC Acute toxicity in Environmental,1st Inclusion to Neurotoxicity Keywords,1st Inclusion to Acute toxicity Keywords,RCC Developmental Toxicity in Environmental,Juvenile stage by area of study and year: Neurotoxicity,Juvenile stage by area of study and year: Acute toxic…	10.1007/s00244-017-0484-8	Animals;Antioxidants/metabolism;Behavior, Animal/drug effects;Body Weight/drug effects;Catalase/metabolism;Environmental Biomarkers/*drug effects;Gills/drug effects/metabolism;Glutathione Transferase/metabolism;Lipid Peroxidation/drug effects;Oxidative Stress/drug effects;Tetrahydronaphthalenes/*toxicity;Toxicity Tests, Subchronic/*methods;Water Pollutants, Chemical/toxicity;*Zebrafish/growth & d…
rayyan-397318828	A temporal high-resolution investigation of the Ah-receptor pathway during early development of zebrafish (Danio rerio).	2018	Aquatic toxicology (Amsterdam, Netherlands)	1879-1514 (Electronic)	In order to contribute to a comprehensive understanding of the regulating mechanisms of the aryl-hydrocarbon-receptor (AHR) in zebrafish embryos, we aimed to elucidate the interaction of proteins taking part in this signaling pathway during early development of the zebrafish (Danio rerio) after chemical exposure. We managed to illustrate initial transcription processes of the implemented proteins…	RAYYAN-INCLUSION: {"Darlan"=>"Included"} | RAYYAN-LABELS: Keywords to embryo (0 to 3 dpf),1st Inclusion to Acute toxicity Keywords,Embryo stage by area of study and year: Acute toxicity	10.1016/j.aquatox.2018.09.007	Animals;Embryo, Nonmammalian/drug effects/metabolism;*Embryonic Development/drug effects/genetics;Gene Expression Regulation, Developmental/drug effects;Polychlorinated Biphenyls/toxicity;RNA, Messenger/genetics/metabolism;Receptors, Aryl Hydrocarbon/*metabolism;Signal Transduction/drug effects;Time Factors;Water Pollutants, Chemical/toxicity;Zebrafish/*embryology/genetics;Zebrafish Proteins/gene…
rayyan-397318829	Domperidone upregulates dopamine receptor expression and stimulates locomotor activity in larval zebrafish (Danio rerio).	2018	Genes, brain, and behavior	1601-183X (Electronic)	Dopamine (DA) plays a significant role in cognition, motor function and social behavior. The objectives of this study were to (1) quantify the temporal expression of transcripts (DA receptors, transporters and tyrosine hydroxylase) associated with DA signaling during early stages of zebrafish development and (2) determine their expression profiles following treatment with a D(2) receptor antagoni…	RAYYAN-INCLUSION: {"Darlan"=>"Included"} | RAYYAN-LABELS: Keywords to embryo (0 to 3 dpf),Keywords to larvae (4 to 29 dpf),1st Inclusion to Neurotoxicity Keywords,Embryonic stage to larval stage (0 hpf to 29 dpf),Embryo stage by area of study and year: Neurotoxicity,Larval stage by area of study and year: Neurotoxicity,1st Evaluation by specific areas - Keywords to Neurotoxicity	10.1111/gbb.12460	Animals;Central Nervous System Stimulants/pharmacology;Domperidone/metabolism/*pharmacology;Dopamine/metabolism;Dopamine Antagonists/pharmacology;Dopamine Plasma Membrane Transport Proteins/genetics;Gene Expression Regulation, Developmental/*drug effects;Larva;Locomotion/drug effects;Receptors, Dopamine/*drug effects/genetics;Receptors, Dopamine D2/genetics;Transcriptional Activation;Transcriptom…
rayyan-397318830	Metabolic plasticity in development: Synergistic responses to high temperature and hypoxia in zebrafish, Danio rerio.	2017	Journal of experimental zoology. Part A, Ecological and integrative physiology	2471-5646 (Electronic)	This study investigated interactions of temperature and hypoxia on metabolic plasticity and regulation in zebrafish, Danio rerio, in the first week of development. Larval morphometry, oxygen consumption, and metabolic responses to acute changes in temperature and oxygen were measured in larvae reared under four conditions, including control (28°C and partial pressures of oxygen [PO(2)] of 21 kPa)…	RAYYAN-INCLUSION: {"Darlan"=>"Included"} | RAYYAN-LABELS: Keywords to larvae (4 to 29 dpf),RCC Acute toxicity in Disease model,1st Inclusion to Acute toxicity Keywords,Larval stage by area of study and year: Acute toxicity,2nd Inclusion by valuation by application domain - Keywords to Disease model: Respiratory	10.1002/jez.2092	Animals;Energy Metabolism/*physiology;*Hot Temperature;Larva/physiology;Oxygen/*metabolism;Oxygen Consumption/physiology;Zebrafish/*growth & development
rayyan-397318831	Reversal learning and resurgence of operant behavior in zebrafish (Danio rerio).	2017	Behavioural processes	1872-8308 (Electronic)	Zebrafish are used extensively as vertebrate animal models in biomedical research for having such features as a fully sequenced genome and transparent embryo. Yet, operant-conditioning studies with this species are scarce. The present study investigated reversal learning and resurgence of operant behavior in zebrafish. A target response (approaching a sensor) was reinforced in Phase 1. In Phase 2…	RAYYAN-INCLUSION: {"Darlan"=>"Included"} | RAYYAN-LABELS: Keywords to embryo (0 to 3 dpf),1st Inclusion to Neurotoxicity Keywords,Embryo stage by area of study and year: Neurotoxicity	10.1016/j.beproc.2017.06.004	Animals;*Conditioning, Operant;Extinction, Psychological;Models, Animal;Reinforcement, Psychology;*Reversal Learning;*Zebrafish
rayyan-397318832	Comparative ecotoxicity of potential biofuels to water flea (Daphnia magna), zebrafish (Danio rerio) and Chinese hamster (Cricetulus griseus) V79 cells.	2018	The Science of the total environment	1879-1026 (Electronic)	The ecotoxicity of two biofuel candidates (1‑octanol and 2‑butanone) was investigated by an integrative test strategy using three bioassays: the acute immobilisation test with water flea (D. magna), the fish embryo acute toxicity test with zebrafish (Danio rerio) and the in vitro micronucleus assay with Chinese hamster (Cricetulus griseus) V79 cells. The median effective concentration (EC(50)) va…	RAYYAN-INCLUSION: {"Darlan"=>"Included"} | RAYYAN-LABELS: Keywords to embryo (0 to 3 dpf),1st Inclusion to Genotoxicity Keywords,1st Inclusion to Acute toxicity Keywords,Embryo stage by area of study and year: Genotoxicity,Embryo stage by area of study and year: Acute toxicity	10.1016/j.scitotenv.2018.03.028	Animals;Biofuels/*toxicity;Cell Line;Cricetinae;Daphnia/*drug effects;Ecotoxicology;Embryo, Nonmammalian/*drug effects;*Toxicity Tests, Acute;Zebrafish/embryology
rayyan-397318833	Role of fluoranthene and pyrene associated with suspended particles in their bioaccumulation by zebrafish (Danio rerio).	2018	Ecotoxicology and environmental safety	1090-2414 (Electronic)	Hydrophobic organic compounds (HOCs) tend to be associated with suspended particles in surface aquatic systems, however, the bioavailability of HOCs on suspended particles to fish is not well understood. In this study, a passive dosing device was used to control the freely dissolved concentrations (C(free)) of polycyclic aromatic hydrocarbons (PAHs) including fluoranthene and pyrene, and the infl…	RAYYAN-INCLUSION: {"Darlan"=>"Included"} | RAYYAN-LABELS: RCC Acute toxicity in Environmental,1st Inclusion to Acute toxicity Keywords,1nd Inclusion by valuation by application domain - Keywords to Environmental	10.1016/j.ecoenv.2018.03.065	Animals;Biological Availability;Fluorenes/*metabolism;Polycyclic Aromatic Hydrocarbons/metabolism;Pyrenes/*metabolism;Water Pollutants, Chemical/*metabolism;Zebrafish/metabolism
rayyan-397318834	Long-Term Social Recognition Memory in Zebrafish.	2017	Zebrafish	1557-8542 (Electronic)	In species in which individuals live in stable social groups, individual recognition is expected to evolve to allow individuals to remember past interactions with different individuals and adjust future behavior toward them accordingly. Thus, social memory is expected to be a ubiquitous component of social cognition of social species. However, few studies have investigated the occurrence of socia…	RAYYAN-INCLUSION: {"Darlan"=>"Included"} | RAYYAN-LABELS: 1st Inclusion to Neurotoxicity Keywords	10.1089/zeb.2017.1430	Animals;Behavior, Animal/*physiology;Cues;Memory/*physiology;*Social Behavior;Zebrafish/*physiology
rayyan-397318835	Pharmacokinetics and effects of tetrabromobisphenol a (TBBPA) to early life stages of zebrafish (Danio rerio).	2018	Chemosphere	1879-1298 (Electronic)	In silico and in vivo approaches were combined in an aggregate exposure pathway (AEP) to assess accumulation and effects of waterborne exposures of early life stages of zebrafish (Danio rerio) to tetrabromobisphenol A (TBBPA). Three metabolites, two of which were isomers, were detected in fish. Two additional metabolites were detected in the exposure solution. Based on kinetics modeling, proporti…	RAYYAN-INCLUSION: {"Darlan"=>"Included"} | RAYYAN-LABELS: RCC Acute toxicity in Preclinical,1st Inclusion to Acute toxicity Keywords,3rd Inclusion by valuation by application domain - Keywords to Preclinical studies,3rd Inclusion by valuation by application domain - Keywords to Pharmacology screening	10.1016/j.chemosphere.2017.09.137	Animals;Dose-Response Relationship, Drug;Embryo, Nonmammalian/drug effects;Flame Retardants/metabolism/pharmacokinetics/pharmacology/toxicity;Gene Expression Regulation/drug effects;Polybrominated Biphenyls/metabolism/pharmacokinetics/*pharmacology/toxicity;Signal Transduction/drug effects;Water Pollutants/pharmacology/toxicity;Zebrafish/embryology/*metabolism/physiology
rayyan-397318836	Parental gamma irradiation induces reprotoxic effects accompanied by genomic instability in zebrafish (Danio rerio) embryos.	2017	Environmental research	1096-0953 (Electronic)	Gamma radiation represents a potential health risk to aquatic and terrestrial biota, due to its ability to ionize atoms and molecules in living tissues. The effects of exposure to (60)Co gamma radiation in zebrafish (Danio rerio) were studied during two sensitive life stages: gametogenesis (F0: 53 and 8.7mGy/h for 27 days, total doses 31 and 5.2Gy) and embryogenesis (9.6mGy/h for 65h; total dose …	RAYYAN-INCLUSION: {"Darlan"=>"Included"} | RAYYAN-LABELS: Keywords to embryo (0 to 3 dpf),RCC Genotoxicity in Environmental,RCC Acute toxicity in Environmental,RCC Hepatotoxicity in Environmental,1st Inclusion to Genotoxicity Keywords,1st Inclusion to Acute toxicity Keywords,1st Inclusion to Hepatotoxicity Keywords,Embryo stage by area of study and year: Genotoxicity,Embryo stage by area of study…	10.1016/j.envres.2017.07.053	Animals;Embryo, Nonmammalian/radiation effects;Gametogenesis/*radiation effects;Gamma Rays/*adverse effects;Genomic Instability/*radiation effects;Reproduction/*radiation effects;Zebrafish/genetics/*physiology
rayyan-397318837	Repeatability in boldness and aggression among wild zebrafish (Danio rerio) from two differing predation and flow regimes.	2018	Journal of comparative psychology (Washington, D.C. : 1983)	1939-2087 (Electronic)	Although flexibility in behavior is adaptive, this flexibility is limited, and the extent of variation and consistency of a trait could depend on the environment. In this study, we investigated repeatability in risk-taking during feeding among individuals and agonistic interactions among dyads of wild zebrafish, Danio rerio, collected from two habitats that differed in predation and flow regimes.…	RAYYAN-INCLUSION: {"Darlan"=>"Included"} | RAYYAN-LABELS: 1st Inclusion to Neurotoxicity Keywords,1st Evaluation by specific areas - Keywords to Neurotoxicity	10.1037/com0000150	Aggression/*physiology;Animals;Behavior, Animal/*physiology;Female;Male;Ponds;Predatory Behavior/physiology;*Risk-Taking;Rivers;Zebrafish/*physiology
rayyan-397318838	Crosstalk of oxidative damage, apoptosis, and autophagy under endoplasmic reticulum (ER) stress involved in thifluzamide-induced liver damage in zebrafish (Danio rerio).	2018	Environmental pollution (Barking, Essex : 1987)	1873-6424 (Electronic)	Although the hepatotoxicity of thifluzamide in zebrafish has been characterized, its toxic mechanisms have not been fully explored. The present study demonstrated that thifluzamide damaged the zebrafish liver and endoplasmic reticulum (ER). In addition, thifluzamide significantly changed the expression of genes encoding antioxidant proteins and increased the malondialdehyde (MDA) content, leading…	RAYYAN-INCLUSION: {"Darlan"=>"Included"} | RAYYAN-LABELS: Keywords to adult (90 dpf to 2 years),1st Inclusion to Hepatotoxicity Keywords, Adult stage by area of study and year: Neurotoxicity, Adult stage by area of study and year: Hepatotoxicity,1st Evaluation by specific areas - Keywords to Neurotoxicity	10.1016/j.envpol.2018.09.041	Anilides/*toxicity;Animals;Antioxidants/metabolism;Apoptosis/*drug effects;Autophagy/*drug effects;Chemical and Drug Induced Liver Injury;Endoplasmic Reticulum Stress/*drug effects;Liver/*drug effects;Malondialdehyde/metabolism;Oxidative Stress/*drug effects;Thiazoles/*toxicity;Water Pollutants, Chemical/toxicity;Zebrafish/metabolism/*physiology
rayyan-397318839	Identification of novel antigen candidates for a tuberculosis vaccine in the adult zebrafish (Danio rerio).	2017	PloS one	1932-6203 (Electronic)	Tuberculosis (TB) remains a major global health challenge and the development of a better vaccine takes center stage in fighting the disease. For this purpose, animal models that are capable of replicating the course of the disease and are suitable for the early-stage screening of vaccine candidates are needed. A Mycobacterium marinum infection in adult zebrafish resembles human TB. Here, we pres…	RAYYAN-INCLUSION: {"Darlan"=>"Included"} | RAYYAN-LABELS: RCC Acute toxicity in Preclinical,Keywords to adult (90 dpf to 2 years),1st Inclusion to Acute toxicity Keywords, Adult stage by area of study and year: Acute toxicity,3rd Inclusion by valuation by application domain - Keywords to Preclinical studies	10.1371/journal.pone.0181942	Animals;Antigens, Bacterial/*immunology/therapeutic use;Disease Models, Animal;Fish Diseases/immunology/microbiology/*prevention & control;Mycobacterium Infections, Nontuberculous/immunology/*prevention & control/veterinary;Mycobacterium marinum/*immunology;Tuberculosis Vaccines/*therapeutic use;Zebrafish/immunology/microbiology
rayyan-397318840	Metabolic disruption of zebrafish (Danio rerio) embryos by bisphenol A. An integrated metabolomic and transcriptomic approach.	2017	Environmental pollution (Barking, Essex : 1987)	1873-6424 (Electronic)	Although bisphenol A (BPA) is commonly recognized as an endocrine disruptor, the metabolic consequences of its exposure are still poorly understood. In this study, we present a non-targeted LC-MS based metabolomic analysis in combination with a full-genome, high-throughput RNA sequencing (RNA-Seq) to reveal the metabolic effects and the subjacent regulatory pathways of exposing zebrafish embryos …	RAYYAN-INCLUSION: {"Darlan"=>"Included"} | RAYYAN-LABELS: Keywords to embryo (0 to 3 dpf),1st Inclusion to Acute toxicity Keywords,Embryo stage by area of study and year: Acute toxicity	10.1016/j.envpol.2017.07.095	Animals;Benzhydryl Compounds/*toxicity;Chromatography, Liquid;Endocrine Disruptors/*toxicity;Fish Proteins/chemistry/*genetics/metabolism;Mass Spectrometry;Metabolome/drug effects;Metabolomics/methods;Phenols/*toxicity;Transcriptome/drug effects;Zebrafish/genetics/growth & development/*metabolism
rayyan-397318841	Comparison of the Base Excision Repair Activity in Liver Cell Models of Zebrafish (Danio rerio).	2018	Zebrafish	1557-8542 (Electronic)	Fish cellular models are commonly used to study the toxic potential of environmentally relevant compounds. Several of these pollutants act on DNA and compromise its integrity. Little is known, however, about the DNA repair ability of these cellular models. Therefore, the aim of this study was to evaluate the DNA base excision repair (BER) of zebrafish Liver (ZF-L) cell line and primary hepatocyte…	RAYYAN-INCLUSION: {"Darlan"=>"Included"} | RAYYAN-LABELS: 1st Inclusion to Genotoxicity Keywords,1st Inclusion to Acute toxicity Keywords	10.1089/zeb.2017.1507	Animals;Cells, Cultured;Comet Assay;*DNA Damage;*DNA Repair;Hepatocytes/cytology/*metabolism;Kinetics;Liver/cytology/*metabolism;*Models, Biological;Zebrafish/*genetics/growth & development/metabolism
rayyan-397318842	Biological impacts of glyphosate on morphology, embryo biomechanics and larval behavior in zebrafish (Danio rerio).	2017	Chemosphere	1879-1298 (Electronic)	All of these days, residues of herbicides such as glyphosate are widely distributed in the environment. The ubiquitous use of glyphosate has drawn extensive attention to its toxicity as an organic pollutant. In this study, we employed larval zebrafish as an animal model to evaluate the effect of different concentrations of glyphosate on early development via morphological, biomechanics, behaviora…	RAYYAN-INCLUSION: {"Darlan"=>"Included"} | RAYYAN-LABELS: Unclassified compounds,Keywords to embryo (0 to 3 dpf),Keywords to larvae (4 to 29 dpf),RCC Neurotoxicity in Environmental,RCC Acute toxicity in Environmental,1st Inclusion to Neurotoxicity Keywords,1st Inclusion to Acute toxicity Keywords,RCC Developmental Toxicity in Environmental,Embryonic stage to larval stage (0 hpf to 29 dpf),Embryo …	10.1016/j.chemosphere.2017.04.094	Animals;Behavior, Animal/drug effects;Biomechanical Phenomena/drug effects;Body Weights and Measures;Embryo, Nonmammalian/drug effects;Glycine/*analogs & derivatives/toxicity;Herbicides/toxicity;Larva/drug effects;Zebrafish/embryology/*physiology;Glyphosate
rayyan-397318843	Toxicity responses of different organs of zebrafish (Danio rerio) to silver nanoparticles with different particle sizes and surface coatings.	2019	Environmental pollution (Barking, Essex : 1987)	1873-6424 (Electronic)	Silver nanoparticles (AgNPs) in aquatic ecosystems are toxic to aquatic organisms. In this study, we aimed to investigate the toxicities and molecular mechanisms of AgNPs with different surface coatings (sodium citrate and polyvinylpyrrolidone) and particle sizes (20 nm and 100 nm) in the gills, intestines, and muscles of zebrafish after 96 h of exposure. Our results indicated that the contributi…	RAYYAN-INCLUSION: {"Darlan"=>"Included"} | RAYYAN-LABELS: RCC Acute toxicity in Environmental,1st Inclusion to Acute toxicity Keywords,1nd Inclusion by valuation by application domain - Keywords to Environmental	10.1016/j.envpol.2018.12.034	Animals;Citric Acid/chemistry/toxicity;Gene Expression/drug effects;Metal Nanoparticles/*chemistry/toxicity;Particle Size;Povidone/chemistry/toxicity;Silver/*chemistry/toxicity;Water Pollutants, Chemical/*chemistry/*toxicity;Zebrafish/anatomy & histology/genetics/*physiology
rayyan-397318844	Thymol exposure mediates pro-oxidant shift by regulating Nrf2 and apoptotic events in zebrafish (Danio rerio) embryos.	2019	Environmental toxicology and pharmacology	1872-7077 (Electronic)	The biochemical process of oxidative stress is an integral mechanism of chemical toxicity, contributing to complex pathological disorders. Thymol (THY) has a wide range of therapeutic applications for several ailments, although a better understanding of signaling cues regulated by this compound is needed to address the mechanism of its action. To better perceive the mode of action, we investigate…	RAYYAN-INCLUSION: {"Darlan"=>"Included"} | RAYYAN-LABELS: Keywords to embryo (0 to 3 dpf),RCC Acute toxicity in Preclinical,RCC Hepatotoxicity in Preclinical,RCC - Neurotoxicity in Preclinical:,1st Inclusion to Acute toxicity Keywords,1st Inclusion to Hepatotoxicity Keywords,Embryo stage by area of study and year: Neurotoxicity,Embryo stage by area of study and year: Acute toxicity,Embryo stage b…	10.1016/j.etap.2018.11.001	Animals;Apoptosis/drug effects;Embryo, Nonmammalian/drug effects/metabolism;NF-E2-Related Factor 2/*metabolism;Reactive Oxygen Species/metabolism;Thymol/*pharmacology;Zebrafish/embryology/metabolism;Zebrafish Proteins/*metabolism
rayyan-397318845	Comparing time-series of chemical concentrations in zebrafish (Danio rerio) embryos/larvae exposed to teratogens with different hydrophobicity; caffeine, sodium valproate, and diethylstilbestrol.	2018	The Journal of toxicological sciences	1880-3989 (Electronic)	Developmental toxicity is an adverse developmental outcome, i.e., death, malformation, growth retardation, or functional deficiency. Recently, alternative methods of assessing developmental toxicity using zebrafish (Danio rerio) as a preliminary screening have attracted attention because of their low cost and high throughput. However, most toxicity evaluations have been based on a chemical concen…	RAYYAN-INCLUSION: {"Darlan"=>"Included"} | RAYYAN-LABELS: Keywords to embryo (0 to 3 dpf),RCC - Neurotoxicity in Preclinical:,1st Inclusion to Neurotoxicity Keywords,RCC Developmental Toxicity in Preclinical,1st Inclusion to Developmental toxicity Keywords,Embryo stage by area of study and year: Neurotoxicity,Embryo stage by area of study and year: Developmental Toxicity,1st Evaluation by specifi…	10.2131/jts.43.267	Animals;Caffeine/pharmacokinetics/*toxicity;Diethylstilbestrol/pharmacokinetics/*toxicity;Fertilization;Hydrophobic and Hydrophilic Interactions;Teratogens/pharmacokinetics/*toxicity;Time Factors;Valproic Acid/pharmacokinetics/*toxicity;Zebrafish/*embryology/metabolism
rayyan-397318846	Metagenomics analysis of gut microbiota and immune modulation in zebrafish (Danio rerio) fed chitosan silver nanocomposites.	2017	Fish & shellfish immunology	1095-9947 (Electronic)	In this study, we evaluated the effects of chitosan silver nanocomposites (CAgNCs) supplemented diet on gut microbial community, goblet cell density, gut morphometry and mRNA expression of immune related and mucin encoding genes in zebrafish. Zebrafish gut microbiota analysis results clearly showed the reduction of phylum Proteobacteria. However, they remained as the major bacterial group in gut …	RAYYAN-INCLUSION: {"Darlan"=>"Included"} | RAYYAN-LABELS: 1st Inclusion to Immunotoxicity Keywords,1st Evaluation by specific areas - Keywords to Immunotoxicity	10.1016/j.fsi.2017.05.018	Adjuvants, Immunologic/*pharmacology;Animal Feed/analysis;Animals;*Chitosan/pharmacology;Diet/veterinary;Fish Proteins/genetics/metabolism;Gastrointestinal Microbiome/*drug effects;Goblet Cells/immunology;Immunity, Innate/*drug effects;Metagenome/*drug effects;*Nanocomposites;Silver/*pharmacology;Zebrafish/*immunology/*microbiology
rayyan-397318847	Anxiolytic-like effects of noribogaine in zebrafish.	2017	Behavioural brain research	1872-7549 (Electronic)	Noribogaine is the main psychoactive metabolite of the hallucinogenic drug ibogaine, and is a particularly interesting compound potentially useful to treat dependence and various psychiatric disorders. Here, we report the effects of noribogaine on anxiety and locomotion in zebrafish (Danio rerio), a new promising model organism in neurobehavioral and psychopharmacological research. Adult zebrafis…	RAYYAN-INCLUSION: {"Darlan"=>"Included"} | RAYYAN-LABELS: RCC Neurotoxicity in Disease model,Keywords to adult (90 dpf to 2 years),1st Inclusion to Neurotoxicity Keywords, Adult stage by area of study and year: Neurotoxicity,1st Evaluation by specific areas - Keywords to Neurotoxicity,2nd Inclusion by valuation by application domain - Keywords to Disease model: Neurological	10.1016/j.bbr.2017.05.008	Animals;Anti-Anxiety Agents/metabolism/pharmacology;Anxiety/drug therapy;Anxiety Disorders/drug therapy;Behavior, Animal/drug effects;Disease Models, Animal;Female;Hallucinogens/pharmacology;Ibogaine/*analogs & derivatives/metabolism/pharmacology;Locomotion/drug effects;Male;Stress, Physiological/*drug effects;Zebrafish/metabolism/physiology
rayyan-397318848	Impact of molecular hydrogen treatments on the innate immune activity and survival of zebrafish (Danio rerio) challenged with Aeromonas hydrophila.	2017	Fish & shellfish immunology	1095-9947 (Electronic)	Recently, molecular hydrogen has been reported to have a suppressive effect on inflammation in human and rodent models. The aim of this study was to evaluate the preventive effects of hydrogen-rich water (HRW) on zebrafish challenged by A. hydrophila. We have found an increased survival rate of bacteria-challenged zebrafish subjected to the HRW immersion treatment. Furthermore, we have revealed t…	RAYYAN-INCLUSION: {"Darlan"=>"Included"} | RAYYAN-LABELS: 1st Inclusion to Acute toxicity Keywords,1st Inclusion to Immunotoxicity Keywords,1st Evaluation by specific areas - Keywords to Immunotoxicity	10.1016/j.fsi.2017.05.066	Aeromonas hydrophila/*physiology;Animals;Aquaculture;Fish Diseases/*immunology/mortality;Fish Proteins/genetics;Gene Expression Regulation;Gram-Negative Bacterial Infections/immunology/mortality/*veterinary;Hydrogen/*pharmacology;Immersion;Immunity, Innate/*drug effects;*Longevity/drug effects;Protective Agents/pharmacology;Zebrafish/genetics/immunology/*physiology
rayyan-397318849	Intrafollicular thyroid hormone staining in whole-mount zebrafish (Danio rerio) embryos for the detection of thyroid hormone synthesis disruption.	2018	Fish physiology and biochemistry	1573-5168 (Electronic)	Endocrine-disrupting chemicals are known to impact multiple hormonal axes of vertebrates, among which the thyroid system is crucial for multiple developmental and physiological processes. Thus, the present study focused on the semi-quantitative visualization of intrafollicular triiodothyronine (T3) and thyroxin (T4) in zebrafish embryos as a potential test system for the detection of disrupted th…	RAYYAN-INCLUSION: {"Darlan"=>"Included"} | RAYYAN-LABELS: Keywords to embryo (0 to 3 dpf),Keywords to larvae (4 to 29 dpf),1st Inclusion to Acute toxicity Keywords,Embryonic stage to larval stage (0 hpf to 29 dpf),Embryo stage by area of study and year: Acute toxicity,Larval stage by area of study and year: Acute toxicity	10.1007/s10695-018-0488-y	Animals;Embryo, Nonmammalian/metabolism;Fluorescence;Larva/growth & development/metabolism;Staining and Labeling;Thyroid Gland/*embryology/growth & development/metabolism;Thyroxine/*metabolism;Triiodothyronine/*metabolism;Zebrafish/*embryology/metabolism
rayyan-397318850	Effects of gamma radiation on the early developmental stages of Zebrafish (Danio rerio).	2017	Ecotoxicology and environmental safety	1090-2414 (Electronic)	The zebrafish is gaining importance as a popular vertebrate model organism and is widely employed in ecotoxicological studies, especially for the biomonitoring of pollution in water bodies. There is limited data on the genetic mechanisms governing the adverse health effects in regards to an early developmental exposure to gamma radiation. In the present study zebrafish (Danio rerio) embryos were …	RAYYAN-INCLUSION: {"Darlan"=>"Included"} | RAYYAN-LABELS: Keywords to embryo (0 to 3 dpf),RCC Genotoxicity in Preclinical,RCC Acute toxicity in Preclinical,1st Inclusion to Genotoxicity Keywords,1st Inclusion to Acute toxicity Keywords,RCC Developmental Toxicity in Preclinical,1st Inclusion to Developmental toxicity Keywords,Embryo stage by area of study and year: Genotoxicity,Embryo stage by are…	10.1016/j.ecoenv.2017.03.054	Animals;Comet Assay;*DNA Damage/genetics;Dose-Response Relationship, Radiation;Embryo, Nonmammalian/abnormalities/pathology/*radiation effects;Gamma Rays/*adverse effects;Gene Expression Regulation, Developmental/radiation effects;Real-Time Polymerase Chain Reaction;*Zebrafish/embryology/genetics
rayyan-397318851	Parental exposure to azoxystrobin causes developmental effects and disrupts gene expression in F1 embryonic zebrafish (Danio rerio).	2019	The Science of the total environment	1879-1026 (Electronic)	The fungicide azoxystrobin induces reproductive toxicity in adult zebrafish. However, data are lacking regarding the impact of azoxystrobin in the F1 generation after parental exposure. To address this knowledge gap, parental zebrafish (F0) were exposed to 2, 20 and 200 μg/L azoxystrobin for 21 days. Following this, fertilized F1 embryos from the exposed parents were either exposed to the same co…	RAYYAN-INCLUSION: {"Darlan"=>"Included"} | RAYYAN-LABELS: Unclassified compounds,Keywords to embryo (0 to 3 dpf),RCC Neurotoxicity in Environmental,RCC Acute toxicity in Environmental,RCC Hepatotoxicity in Environmental,Chemical classification Strobilurins,Keywords to adult (90 dpf to 2 years),1st Inclusion to Acute toxicity Keywords,1st Inclusion to Hepatotoxicity Keywords,RCC Reproductive toxic…	10.1016/j.scitotenv.2018.07.331	Animals;Embryo, Nonmammalian/*physiology;Gene Expression/*drug effects;Pyrimidines/*toxicity;Strobilurins/*toxicity;Water Pollutants, Chemical/*toxicity;Zebrafish/*embryology
rayyan-397318852	Transcriptional alterations induced by binary mixtures of ethinylestradiol and norgestrel during the early development of zebrafish (Danio rerio).	2017	Comparative biochemistry and physiology. Toxicology & pharmacology : CBP	1532-0456 (Print)	Synthetic estrogens and progestins are commonly used in human and veterinary medicine. After use, they reach aquatic environments via discharge of wastewaters from human and animals, thus posing potential risks to organisms. So far, very little is known about their combined effects in aquatic organisms. The aim of this study was to investigate the effects of binary mixtures of ethinylestradiol (E…	RAYYAN-INCLUSION: {"Darlan"=>"Included"} | RAYYAN-LABELS: Keywords to embryo (0 to 3 dpf),RCC Acute toxicity in Environmental,1st Inclusion to Acute toxicity Keywords,Embryo stage by area of study and year: Acute toxicity,1nd Inclusion by valuation by application domain - Keywords to Environmental	10.1016/j.cbpc.2017.02.005	Analysis of Variance;Animals;Dose-Response Relationship, Drug;Drug Synergism;Estrogens/pharmacology;Ethinyl Estradiol/*pharmacology;Female;Gene Expression Profiling/*methods;Gene Expression Regulation, Developmental/*drug effects;Male;Norgestrel/*pharmacology;Reverse Transcriptase Polymerase Chain Reaction;Time Factors;Zebrafish/embryology/*genetics;Zebrafish Proteins/genetics
rayyan-397318853	Effects of ibuprofen, diclofenac and paracetamol on hatch and motor behavior in developing zebrafish (Danio rerio).	2017	Chemosphere	1879-1298 (Electronic)	Non-steroidal anti-inflammatory drugs (NSAIDs) which are widely used as pain relief medicines are causing increasing environmental concern due to their incomplete removal in wastewater treatment plant and potential toxicity on endocrine, kidney and reproduction in teleost fish. This study focused on the effects of widely used ibuprofen, diclofenac and paracetamol on the hatch and motor ability of…	RAYYAN-INCLUSION: {"Darlan"=>"Included"} | RAYYAN-LABELS: Keywords to embryo (0 to 3 dpf),RCC Neurotoxicity in Environmental,RCC Acute toxicity in Environmental,1st Inclusion to Neurotoxicity Keywords,1st Inclusion to Acute toxicity Keywords,Embryo stage by area of study and year: Neurotoxicity,Embryo stage by area of study and year: Acute toxicity,1st Evaluation by specific areas - Keywords to N…	10.1016/j.chemosphere.2017.05.054	Acetaminophen/toxicity;Animals;Anti-Inflammatory Agents, Non-Steroidal/*toxicity;Diclofenac/toxicity;Embryo, Nonmammalian/drug effects;Ibuprofen/toxicity;Locomotion/*drug effects;Reproduction/*drug effects;Zebrafish/embryology/growth & development/physiology
rayyan-397318854	Environmental concentrations of triclosan activate cellular defence mechanism and generate cytotoxicity on zebrafish (Danio rerio) embryos.	2019	The Science of the total environment	1879-1026 (Electronic)	Triclosan (TCS, 5‑chloro‑2‑(2,4‑dichlorophenoxy) phenol) is becoming a major surface waters pollutant worldwide at concentrations ranging from ng L(-1) to μg L(-1). Up to now, the adverse effects on aquatic organisms have been investigated at concentrations higher than the environmental ones, and the pathways underlying the observed toxicity are still not completely understood. Therefore, the aim…	RAYYAN-INCLUSION: {"Darlan"=>"Included"} | RAYYAN-LABELS: Keywords to embryo (0 to 3 dpf),RCC Genotoxicity in Environmental,RCC Acute toxicity in Environmental,RCC Hepatotoxicity in Environmental,1st Inclusion to Genotoxicity Keywords,1st Inclusion to Acute toxicity Keywords,1st Inclusion to Hepatotoxicity Keywords,Embryo stage by area of study and year: Genotoxicity,Embryo stage by area of study…	10.1016/j.scitotenv.2018.09.283	Animals;Anti-Infective Agents, Local/toxicity;Antioxidants/*metabolism;Biomarkers/metabolism;*DNA Damage;Dose-Response Relationship, Drug;Embryo, Nonmammalian/drug effects/immunology;Inactivation, Metabolic;Oxidative Stress/*drug effects;Reactive Oxygen Species/*metabolism;Triclosan/*toxicity;Water Pollutants, Chemical/*toxicity;Zebrafish/genetics/immunology/*physiology
rayyan-397318855	Effects of different concentrations of Microcystis aeruginosa on the intestinal microbiota and immunity of zebrafish (Danio rerio).	2019	Chemosphere	1879-1298 (Electronic)	Microcystis aeruginosa is a primary species of toxin-producing cyanobacteria. This study explored the effects of short-term exposure (96 h) to M. aeruginosa on the intestinal microflora variation and immune function of zebrafish. After exposure to different cell concentrations of M. aeruginosa, marked histological variation was observed in the intestine, such as goblet cells proliferation and int…	RAYYAN-INCLUSION: {"Darlan"=>"Included"} | RAYYAN-LABELS: 1st Inclusion to Acute toxicity Keywords,1st Inclusion to Immunotoxicity Keywords	10.1016/j.chemosphere.2018.09.156	Animals;Gastrointestinal Microbiome/*immunology;Immunity, Innate/*immunology;Intestines/*immunology/*microbiology;Microcystis/*pathogenicity;Zebrafish/*immunology/*microbiology
rayyan-397318856	Transgenerational hypocortisolism and behavioral disruption are induced by the antidepressant fluoxetine in male zebrafish Danio rerio.	2018	Proceedings of the National Academy of Sciences of the United States of America	1091-6490 (Electronic)	The global prevalence of depression is high during childbearing. Due to the associated risks to the mother and baby, the selective serotonin reuptake inhibitor fluoxetine (FLX) is often the first line of treatment. Given that FLX readily crosses the placenta, a fetus may be susceptible to the disruptive effects of FLX during this highly plastic stage of development. Here, we demonstrate that a 6-…	RAYYAN-INCLUSION: {"Darlan"=>"Included"} | RAYYAN-LABELS: RCC Neurotoxicity in Disease model,RCC Neurotoxicity in Environmental,RCC Acute toxicity in Disease model,RCC Acute toxicity in Environmental,Keywords to adult (90 dpf to 2 years),1st Inclusion to Acute toxicity Keywords, Adult stage by area of study and year: Neurotoxicity, Adult stage by area of study and year: Acute toxicity,1st Evaluat…	10.1073/pnas.1811695115	Animals;Antidepressive Agents/pharmacology;Behavior, Animal/drug effects;Depressive Disorder;Family Characteristics;Female;Fluoxetine/*adverse effects/pharmacology;Hydrocortisone/*metabolism;Male;Maternal Exposure/adverse effects;Maternal-Fetal Exchange/drug effects;Pregnancy;Selective Serotonin Reuptake Inhibitors/pharmacology;Stress, Psychological;Zebrafish/metabolism/physiology;Zebrafish Prote…
rayyan-397318857	Tributyltin induces premature hatching and reduces locomotor activity in zebrafish (Danio rerio) embryos/larvae at environmentally relevant levels.	2017	Chemosphere	1879-1298 (Electronic)	Tributyltin (TBT) is an organotin compound that is the active ingredient of many biocides and antifouling agents. In addition to its well established role as an endocrine disruptor, TBT is also associated with adverse effects on the nervous system and behavior. In this study, zebrafish (Danio rerio) embryos were exposed to environmentally relevant concentrations of TBT (0.01, 0.1, 1 nM) to determ…	RAYYAN-INCLUSION: {"Darlan"=>"Included"} | RAYYAN-LABELS: Keywords to embryo (0 to 3 dpf),Keywords to larvae (4 to 29 dpf),1st Inclusion to Neurotoxicity Keywords,1st Inclusion to Acute toxicity Keywords,Embryonic stage to larval stage (0 hpf to 29 dpf),Embryo stage by area of study and year: Neurotoxicity,Larval stage by area of study and year: Neurotoxicity,Embryo stage by area of study and yea…	10.1016/j.chemosphere.2017.09.093	Animals;Disinfectants/metabolism;Embryo, Nonmammalian;Endocrine Disruptors/metabolism;Energy Metabolism;Environment;Larva/drug effects;Locomotion/*drug effects;Organotin Compounds/metabolism;Swimming;Trialkyltin Compounds/*toxicity;Water Pollutants, Chemical/metabolism/*toxicity;Zebrafish/embryology/metabolism
rayyan-397318858	Effects of thyroid hormone disruption on the ontogenetic expression of thyroid hormone signaling genes in developing zebrafish (Danio rerio).	2019	General and comparative endocrinology	1095-6840 (Electronic)	Thyroid hormones (THs) regulate neurodevelopment, thus TH disruption is widely posited as a mechanism of developmental neurotoxicity for diverse environmental chemicals. Zebrafish have been proposed as an alternative model for studying the role of TH in developmental neurotoxicity. To realize this goal, it is critical to characterize the normal ontogenetic expression profile of TH signaling molec…	RAYYAN-INCLUSION: {"Darlan"=>"Included"} | RAYYAN-LABELS: Keywords to larvae (4 to 29 dpf),RCC Neurotoxicity in Environmental,RCC Acute toxicity in Environmental,1st Inclusion to Neurotoxicity Keywords,1st Inclusion to Acute toxicity Keywords,Larval stage by area of study and year: Neurotoxicity,Larval stage by area of study and year: Acute toxicity,1nd Inclusion by valuation by application domai…	10.1016/j.ygcen.2018.11.007	Animals;Gene Expression Regulation, Developmental/*genetics;Thyroid Gland/*metabolism;Thyroid Hormones/*metabolism;Transcriptome/*genetics;Zebrafish/*genetics
rayyan-397318859	Size does matter - Determination of the critical molecular size for the uptake of chemicals across the chorion of zebrafish (Danio rerio) embryos.	2017	Aquatic toxicology (Amsterdam, Netherlands)	1879-1514 (Electronic)	In order to identify the upper limits of the molecular size of chemicals to cross the chorion of zebrafish, Danio rerio, differently sized, non-toxic and chemically inert polyethylene glycols (PEGs; 2000-12,000Da) were applied at concentrations (9.76mM) high enough to provoke osmotic pressure. Whereas small PEGs were expected to be able to cross the chorion, restricted uptake of large PEGs was hy…	RAYYAN-INCLUSION: {"Darlan"=>"Included"} | RAYYAN-LABELS: Keywords to embryo (0 to 3 dpf),1st Inclusion to Acute toxicity Keywords,1st Inclusion to Developmental toxicity Keywords,Embryo stage by area of study and year: Acute toxicity,Embryo stage by area of study and year: Developmental Toxicity	10.1016/j.aquatox.2016.12.015	Animals;Chorion/drug effects/*metabolism;Embryo, Nonmammalian/drug effects/*metabolism;Molecular Weight;Osmosis/drug effects;Ovum/drug effects;Polyethylene Glycols/toxicity;Time Factors;*Toxicity Tests, Acute;Water Pollutants, Chemical/*metabolism;Zebrafish/*embryology/*metabolism
rayyan-397318860	Adult zebrafish primarily use vision to guide piscivorous foraging behavior.	2018	Behavioural processes	1872-8308 (Electronic)	The sensory modalities used by predatory fish to detect and capture prey are a key dimension of their foraging strategy. Determining the sensory cues that guide predation can also further conservation efforts under environmental change, and address the welfare of research animals. Here, we experimentally manipulated the sensory modalities used by adult zebrafish (Danio rerio) when foraging for la…	RAYYAN-INCLUSION: {"Darlan"=>"Included"} | RAYYAN-LABELS: Keywords to larvae (4 to 29 dpf),RCC Neurotoxicity in Environmental,Keywords to adult (90 dpf to 2 years),1st Inclusion to Neurotoxicity Keywords,Larvae stage to adult stage (30 dpf to 3 mpf),Larval stage to adult stage (30 dpf to 3 mpf), Adult stage by area of study and year: Neurotoxicity,Larval stage by area of study and year: Neurotoxi…	10.1016/j.beproc.2018.10.005	Animals;Female;Male;Mechanoreceptors/physiology;Olfactory Perception/physiology;Predatory Behavior/*physiology;Visual Perception/*physiology;Zebrafish/*physiology
rayyan-397318861	Neutralization of viral infectivity by zebrafish c-reactive protein isoforms.	2017	Molecular immunology	1872-9142 (Electronic)	This work explores the unexpected in vivo and in vitro anti-viral functions of the seven c-reactive protein (crp1-7) genes of zebrafish (Danio rerio). First results showed heterogeneous crp1-7 transcript levels in healthy wild-type zebrafish tissues and organs and how those levels heterogeneously changed not only after bacterial but also after viral infections, including those in adaptive immunit…	RAYYAN-INCLUSION: {"Darlan"=>"Included"} | RAYYAN-LABELS: Keywords to embryo (0 to 3 dpf),1st Inclusion to Immunotoxicity Keywords,Embryo stage by area of study and year: Immunotoxicity	10.1016/j.molimm.2017.09.005	Animals;*C-Reactive Protein/genetics/immunology;*Fish Diseases/genetics/immunology/virology;Homeodomain Proteins/genetics/immunology;Mutation;Protein Isoforms/genetics/immunology;Rhabdoviridae/*immunology;*Zebrafish/genetics/immunology/virology
rayyan-397318862	Intrinsic Xenobiotic Metabolizing Enzyme Activities in Early Life Stages of Zebrafish (Danio rerio).	2017	Toxicological sciences : an official journal of the Society of Toxicology	1096-0929 (Electronic)	Early life stages of zebrafish (Danio rerio, zf) are gaining attention as an alternative invivo test system for drug discovery, early developmental toxicity screenings and chemical testing in ecotoxicological and toxicological testing strategies. Previous studies have demonstrated transcriptional evidence for xenobiotic metabolizing enzymes (XME) during early zf development. However, elaborate ex…	RAYYAN-INCLUSION: {"Darlan"=>"Included"} | RAYYAN-LABELS: Keywords to embryo (0 to 3 dpf),RCC Developmental Toxicity in Preclinical,1st Inclusion to Developmental toxicity Keywords,Embryo stage by area of study and year: Developmental Toxicity,3rd Inclusion by valuation by application domain - Keywords to Drug screening,3rd Inclusion by valuation by application domain - Keywords to Preclinical st…	10.1093/toxsci/kfx116	Animals;Chromatography, High Pressure Liquid;Enzymes/*metabolism;Limit of Detection;Subcellular Fractions/metabolism;Xenobiotics/*metabolism;Zebrafish/*embryology
rayyan-397318863	Further characterisation of differences between TL and AB zebrafish (Danio rerio): Gene expression, physiology and behaviour at day 5 of the larval stage.	2017	PloS one	1932-6203 (Electronic)	Zebrafish (Danio rerio) have become popular as model organism in research. Many strains are readily available, which not only differ morphologically, but also genetically, physiologically and behaviourally. Here, we focus on the AB and Tupfel long-fin (TL) strain for which we have previously shown that adults differ in baseline hypothalamus-pituitary-interrenal (HPI)-axis activity (AB higher than…	RAYYAN-INCLUSION: {"Darlan"=>"Included"} | RAYYAN-LABELS: Keywords to larvae (4 to 29 dpf),Keywords to adult (90 dpf to 2 years),Larvae stage to adult stage (30 dpf to 3 mpf),Larval stage to adult stage (30 dpf to 3 mpf), Adult stage by area of study and year: Neurotoxicity,Larval stage by area of study and year: Neurotoxicity,1st Evaluation by specific areas - Keywords to Neurotoxicity	10.1371/journal.pone.0175420	Animals;Female;*Gene Expression;Hydrocortisone/*metabolism;Larva/genetics/physiology;Male;Reflex, Startle/physiology;Reverse Transcriptase Polymerase Chain Reaction;Species Specificity;Zebrafish/classification/*genetics/physiology;Zebrafish Proteins/*genetics
rayyan-397318864	How does mutation affect the distribution of phenotypes?	2017	Evolution; international journal of organic evolution	1558-5646 (Electronic)	The potential for mutational processes to influence patterns of neutral or adaptive phenotypic evolution is not well understood. If mutations are directionally biased, shifting trait means in a particular direction, or if mutation generates more variance in some directions of multivariate trait space than others, mutation itself might be a source of bias in phenotypic evolution. Here, we use muta…	RAYYAN-INCLUSION: {"Darlan"=>"Included"} | RAYYAN-LABELS: 1st Evaluation by specific areas - Keywords to Neurotoxicity	10.1111/evo.13358	Aging/genetics;Animals;Evolution, Molecular;Female;Genetic Variation;Male;*Mutagenesis;*Phenotype;Sex Factors;Swimming;Zebrafish/genetics/growth & development/physiology
rayyan-397318865	Developmental toxicity and induction of vitellogenin in embryo-larval stages of zebrafish (Danio rerio) exposed to methyl Paraben.	2017	Ecotoxicology and environmental safety	1090-2414 (Electronic)	MethylParaben (MP), a methyl ester of p-hydroxybenzoic acid, is used as an anti-microbial preservative in foods, drugs and cosmetics for decades. It enters the aquatic environment, and can have toxic effects on aquatic organisms. Little is known on the developmental toxicity of MP exposure to zebrafish during early life stages. In this study, the developmental effects of MP were evaluated in embr…	RAYYAN-INCLUSION: {"Darlan"=>"Included"} | RAYYAN-LABELS: Keywords to embryo (0 to 3 dpf),Keywords to larvae (4 to 29 dpf),RCC Acute toxicity in Preclinical,RCC Cardiotoxicity in Preclinical,1st Inclusion to Acute toxicity Keywords,1st Inclusion to Cardiotoxicity Keywords,RCC Reproductive toxicity in Preclinical,RCC Developmental Toxicity in Preclinical,1st Inclusion to Developmental toxicity Key…	10.1016/j.ecoenv.2017.02.048	Animals;Dose-Response Relationship, Drug;Embryo, Nonmammalian/abnormalities/*drug effects/metabolism;Endocrine Disruptors/*toxicity;Larva;Lethal Dose 50;Parabens/*toxicity;Reproduction/drug effects;Up-Regulation;Vitellogenins/*biosynthesis/genetics;Water Pollutants, Chemical/*toxicity;Zebrafish/abnormalities/*embryology/genetics
rayyan-397318866	Increased coiling frequency linked to apoptosis in the brain and altered thyroid signaling in zebrafish embryos (Danio rerio) exposed to the PBDE metabolite 6-OH-BDE-47.	2018	Chemosphere	1879-1298 (Electronic)	Polybrominated diphenyl ethers (PBDEs) are a group of brominated flame retardants that are ubiquitously detected in the environment and associated with adverse health outcomes. 6-OH-BDE-47 is a metabolite of the flame retardant, 2,2',4,4'-Tetrabromodiphenyl ether (BDE-47), and there is increasing concern regarding its developmental neurotoxicity and endocrine disrupting properties. In this study,…	RAYYAN-INCLUSION: {"Darlan"=>"Included"} | RAYYAN-LABELS: Keywords to embryo (0 to 3 dpf),RCC Neurotoxicity in Environmental,RCC Acute toxicity in Environmental,1st Inclusion to Neurotoxicity Keywords,1st Inclusion to Acute toxicity Keywords,Embryo stage by area of study and year: Neurotoxicity,Embryo stage by area of study and year: Acute toxicity,1st Evaluation by specific areas - Keywords to N…	10.1016/j.chemosphere.2018.01.081	Animals;Apoptosis;Embryo, Nonmammalian;Endocrine Disruptors/metabolism/*toxicity;Flame Retardants/metabolism/toxicity;Halogenated Diphenyl Ethers/metabolism;Hypothalamus/metabolism;Neurons/drug effects;Polybrominated Biphenyls/*toxicity;Serotonin/metabolism;Signal Transduction;Thyroid Gland/drug effects;Thyroid Hormone Receptors beta/metabolism;Thyroid Hormones/metabolism;Zebrafish/embryology/met…
rayyan-397318867	Love at first sight': The effect of personality and colouration patterns in the reproductive success of zebrafish (Danio rerio).	2018	PloS one	1932-6203 (Electronic)	Individual differences in animal personality and external appearance such as colouration patterns have both been extensively studied separately. A significant body of research has explored many of pertinent ecological and biological aspects that can be affected by them and their impact upon fitness. Currently little is known about how both factors interact and their effect on reproductive success…	RAYYAN-INCLUSION: {"Darlan"=>"Included"} | RAYYAN-LABELS: Keywords to larvae (4 to 29 dpf),1st Inclusion to Acute toxicity Keywords,1st Inclusion to Reproductive toxicity Keywords,Larval stage by area of study and year: Acute toxicity,Larval stage by area of study and year: Reproductive Toxicity	10.1371/journal.pone.0203320	Animal Husbandry;Animals;Behavior, Animal;Breeding;Female;Male;Mating Preference, Animal;Pair Bond;Phenotype;Reproduction;Sexual Behavior, Animal;Skin Pigmentation;Zebrafish/growth & development/*physiology
rayyan-397318868	Effects of diisononyl phthalate on Danio rerio reproduction.	2017	Environmental pollution (Barking, Essex : 1987)	1873-6424 (Electronic)	Di-isononyl phthalate (DiNP) is a high molecular weight phthalate commonly used as a plasticizer. It was introduced as a replacement for bis (2-ethylhexyl) phthalate (DEHP) which is used in the production of plasticized polyvinyl chloride (PVC). The purpose of this study was to investigate for the first time the effect of DiNP on female reproductive physiology in Danio rerio. Fish were exposed to…	RAYYAN-INCLUSION: {"Darlan"=>"Included"} | RAYYAN-LABELS: 1st Inclusion to Acute toxicity Keywords,1st Inclusion to Reproductive toxicity Keywords	10.1016/j.envpol.2017.08.060	Animals;Diethylhexyl Phthalate;Female;Phthalic Acids/*toxicity;Plasticizers/analysis;Polyvinyl Chloride;Reproduction/drug effects;*Toxicity Tests;Water Pollutants, Chemical/*toxicity;Zebrafish/*physiology
rayyan-397318869	Effects of the bioconcentration and parental transfer of environmentally relevant concentrations of difenoconazole on endocrine disruption in zebrafish (Danio rerio).	2018	Environmental pollution (Barking, Essex : 1987)	1873-6424 (Electronic)	Difenoconazole, a typical triazole fungicide, inhibits lanosterol-14R-demethylase (CYP51) to prevent fungal sterol synthesis and its residues are frequently detected in the environment due to its wide application. Previous studies have demonstrated that difenoconazole altered the triglyceride levels, and gene expression relevant to cholesterol biosynthesis in zebrafish. However, endocrine-disrupt…	RAYYAN-INCLUSION: {"Darlan"=>"Included"} | RAYYAN-LABELS: Unclassified compounds,RCC Acute toxicity in Disease model,RCC Acute toxicity in Environmental,1st Inclusion to Acute toxicity Keywords,RCC Reproductive toxicity in Disease model,RCC Reproductive toxicity in Environmental,1st Inclusion to Reproductive toxicity Keywords,1nd Inclusion by valuation by application domain - Keywords to Environm…	10.1016/j.envpol.2017.10.063	Animals;Aquatic Organisms/metabolism;Dioxolanes/*toxicity;Endocrine Disruptors/metabolism/*toxicity;Female;Fungicides, Industrial/metabolism/*toxicity;Gonadal Steroid Hormones/metabolism;Liver/metabolism;Male;Ovary/drug effects;Testis/drug effects;Triazoles/*toxicity;Water Pollutants, Chemical/metabolism/*toxicity;Zebrafish/metabolism/*physiology
rayyan-397318870	The complexation of steroid hormones into cyclodextrin alters the toxic effects on the biological parameters of zebrafish (Danio rerio).	2019	Chemosphere	1879-1298 (Electronic)	The objective of this study was to evaluate the toxic effects of progesterone (P(4)F) and estradiol (E(2)F) and the effect of these steroid hormones complexed into cyclodextrins, commercially available drugs, such as micronized progesterone (P(4)M) and transdermal estradiol (E(2)T), and evaluate them as endocrine disruptors through biological parameters of Danio rerio. An acute toxicity test was …	RAYYAN-INCLUSION: {"Darlan"=>"Included"} | RAYYAN-LABELS: Keywords to embryo (0 to 3 dpf),RCC Neurotoxicity in Environmental,RCC Acute toxicity in Environmental,RCC Cardiotoxicity in Environmental,Keywords to adult (90 dpf to 2 years),1st Inclusion to Neurotoxicity Keywords,1st Inclusion to Acute toxicity Keywords,1st Inclusion to Cardiotoxicity Keywords,RCC Reproductive toxicity in Environmental…	10.1016/j.chemosphere.2018.09.116	Animals;Biological Products;*Cyclodextrins;Drug-Related Side Effects and Adverse Reactions;Embryo, Nonmammalian/drug effects;Endocrine Disruptors/pharmacology;Hormones/*toxicity;Pharmaceutical Preparations;Progesterone/pharmacology;Progestins/pharmacology;Reproduction/drug effects;Steroids/*toxicity;Toxicity Tests;Zebrafish/*growth & development/physiology
rayyan-397318871	Mycotoxin zearalenone induced gonadal impairment and altered gene expression in the hypothalamic-pituitary-gonadal axis of adult female zebrafish (Danio rerio).	2018	Journal of applied toxicology : JAT	1099-1263 (Electronic)	In the present study, we aimed to assess the adverse effects of zearalenone (ZEA) at environmentally relevant concentrations (0.5, 1, 5 and 10 μg l(-1) ) on hypothalamic-pituitary-gonadal axis associated reproductive function using zebrafish model. ZEA was exposed to female zebrafish for 21 days to assess growth indices such as condition factor, hepatosomatic index, gonadosomatic index and caspas…	RAYYAN-INCLUSION: {"Darlan"=>"Included"} | RAYYAN-LABELS: Keywords to adult (90 dpf to 2 years),1st Inclusion to Reproductive toxicity Keywords, Adult stage by area of study and year: Reproductive Toxicity,1st Evaluation by specific areas - Keywords to Reproductive toxicity	10.1002/jat.3652	Animals;Female;Gene Expression/*drug effects;Hypothalamus/*drug effects/metabolism;Ovary/*drug effects/metabolism;Pituitary Gland/*drug effects/metabolism;Reproduction/radiation effects;Zearalenone/*toxicity;Zebrafish/genetics/*growth & development;Zebrafish Proteins/genetics
rayyan-397318872	Exposure to DBP induces the toxicity in early development and adverse effects on cardiac development in zebrafish (Danio rerio).	2019	Chemosphere	1879-1298 (Electronic)	Dibutyl phthalate (DBP) is one of the most ubiquitous plasticizers used worldwide and has been frequently detected in soil, water, atmosphere, and other environmental media. DBP has become a ubiquitous environment contaminant and causes serious pollution. However, much attention has been paid to the toxicity of DBP, with only limited attention paid to its detrimental effects on the heart. In the …	RAYYAN-INCLUSION: {"Darlan"=>"Included"} | RAYYAN-LABELS: Keywords to embryo (0 to 3 dpf),RCC Acute toxicity in Preclinical,RCC Cardiotoxicity in Preclinical,RCC Acute toxicity in Environmental,RCC Cardiotoxicity in Environmental,1st Inclusion to Acute toxicity Keywords,1st Inclusion to Cardiotoxicity Keywords,RCC Developmental Toxicity in Preclinical,RCC Developmental Toxicity in Environmental,1…	10.1016/j.chemosphere.2018.11.095	Abnormalities, Multiple/chemically induced;Animals;Dibutyl Phthalate/*toxicity;Embryo, Nonmammalian/drug effects;Embryonic Development/drug effects;Heart/drug effects/growth & development;Plasticizers/toxicity;Transcription Factors/drug effects/metabolism;Zebrafish/embryology/*growth & development;Zebrafish Proteins/*drug effects/metabolism
rayyan-397318873	Proteomic analysis of ametryn toxicity in zebrafish embryos.	2018	Environmental toxicology	1522-7278 (Electronic)	Ametrym (AMT) is the most widely used herbicide and frequently detected in the aquatic environment. AMT also represent a potential health risk to aquatic organisms and animals, including humans. However, little data are available on their toxicity to zebrafish (Danio rerio). The aim of the present study was to evaluate the toxicological effects of AMT exposure on zebrafish embryos. In the acute t…	RAYYAN-INCLUSION: {"Darlan"=>"Included"} | RAYYAN-LABELS: Unclassified compounds,Keywords to embryo (0 to 3 dpf),Keywords to larvae (4 to 29 dpf),RCC Acute toxicity in Environmental,1st Inclusion to Acute toxicity Keywords,RCC Developmental Toxicity in Environmental,Embryonic stage to larval stage (0 hpf to 29 dpf),Embryo stage by area of study and year: Acute toxicity,Larval stage by area of stu…	10.1002/tox.22546	Animals;Embryo, Nonmammalian/drug effects/metabolism;Herbicides/toxicity;Larva/drug effects/metabolism;Metabolic Networks and Pathways/drug effects;Proteome/analysis/*drug effects/metabolism;Proteomics/methods;Toxicity Tests, Acute;Triazines/*toxicity;Water Pollutants, Chemical/*toxicity;*Zebrafish/embryology/metabolism;Zebrafish Proteins/drug effects/metabolism
rayyan-397318874	Artificial Light at Night (ALAN), an alarm to ovarian physiology: A study of possible chronodisruption on zebrafish (Danio rerio).	2018	The Science of the total environment	1879-1026 (Electronic)	The ALAN is drawing the attention of researchers and environmentalists for its ever-increasing evidence on its capacity of "desynchronization" of organismal physiology. Photoperiod and circadian cycles are critical parameters to influence the biology of reproduction in several animals, including fish. The present study is the first proof of the development of an ovarian tumour with the effect of …	RAYYAN-INCLUSION: {"Darlan"=>"Included"} | RAYYAN-LABELS: 1st Inclusion to Reproductive toxicity Keywords,1st Evaluation by specific areas - Keywords to Immunotoxicity	10.1016/j.scitotenv.2018.02.101	Animals;Circadian Rhythm/*physiology;Female;Melatonin/metabolism;Ovary/*physiology;Photoperiod;Zebrafish/*physiology
rayyan-397318875	Evaluation of the sensitivity spectrum of a video tracking system with zebrafish (Danio rerio) exposed to five different toxicants.	2017	Environmental science and pollution research international	1614-7499 (Electronic)	The aim of this study was to develop a biological early warning system for the detection of aquatic toxicity and test it with five toxicants with distinct chemical nature. This was done in order to verify the spectrum of sensitivities of the proposed system, as well as the potential identification capability of the tested contaminants, using only the analysis of zebrafish's behavior. Six experime…	RAYYAN-INCLUSION: {"Darlan"=>"Included"} | RAYYAN-LABELS: RCC Neurotoxicity in Environmental,RCC Acute toxicity in Environmental,1st Inclusion to Neurotoxicity Keywords,Chemical classification Organochlorines,1st Inclusion to Acute toxicity Keywords,1nd Inclusion by valuation by application domain - Keywords to Environmental	10.1007/s11356-017-9262-4	Algorithms;Animals;Lethal Dose 50;Models, Statistical;Sensitivity and Specificity;*Video Recording;Water Pollutants, Chemical/*toxicity;*Zebrafish
rayyan-397318876	Startle, pre-pulse sensitization, and habituation in zebrafish.	2019	Journal of neuroscience methods	1872-678X (Electronic)	BACKGROUND: The startle response, pre-pulse presentation of startle, and habituation in adult zebrafish (danio rerio) have not been formerly characterized using the same motion detection equipment within an integrated procedure. NEW METHOD: The methods presented in this manuscript describe the use of a video tracking software used previously in the detection of conditioned immobility in rodents, …	RAYYAN-INCLUSION: {"Darlan"=>"Included"} | RAYYAN-LABELS: RCC Acute toxicity in Preclinical,RCC - Neurotoxicity in Preclinical:,Keywords to adult (90 dpf to 2 years), Adult stage by area of study and year: Neurotoxicity, Adult stage by area of study and year: Acute toxicity,1st Evaluation by specific areas - Keywords to Neurotoxicity,1st Evaluation by specific areas - Keywords to Acute toxicity,3…	10.1016/j.jneumeth.2018.12.017	Acoustic Stimulation;Animals;Behavior, Animal;Habituation, Psychophysiologic/*physiology;Movement;Reflex, Startle/*physiology;*Software;Video Recording/*methods;Zebrafish/*physiology
rayyan-397318877	Zearalenone induced embryo and neurotoxicity in zebrafish model (Danio rerio): Role of oxidative stress revealed by a multi biomarker study.	2018	Chemosphere	1879-1298 (Electronic)	In the present study, we evaluated the zearalenone induced adverse effects in zebrafish embryos using various endpoints like embryo toxicity, heart rate, oxidative stress indicators (reactive oxygen species (ROS), lipid peroxidation (LPO), Nitric oxide (NO)), antioxidant responses (superoxide dismutase (SOD), catalase (CAT), glutathione peroxidase (GPx), glutathione S-transferase enzyme (GST) and…	RAYYAN-INCLUSION: {"Darlan"=>"Included"} | RAYYAN-LABELS: Keywords to embryo (0 to 3 dpf),1st Inclusion to Genotoxicity Keywords,1st Inclusion to Neurotoxicity Keywords,1st Inclusion to Acute toxicity Keywords,1st Inclusion to Cardiotoxicity Keywords,1st Inclusion to Hepatotoxicity Keywords,1st Inclusion to Developmental toxicity Keywords,Embryo stage by area of study and year: Genotoxicity,Embry…	10.1016/j.chemosphere.2018.01.141	Acetylcholinesterase/*metabolism;Animals;Antioxidants/*metabolism;Apoptosis/drug effects;Biomarkers/metabolism;DNA Damage;Embryo, Nonmammalian/abnormalities/*drug effects/enzymology;Oxidative Stress/*drug effects;Water Pollutants, Chemical/*toxicity;Zearalenone/*toxicity;Zebrafish/embryology/*metabolism
rayyan-397318878	Comparative Analyses of Zebrafish Anxiety-Like Behavior Using Conflict-Based Novelty Tests.	2017	Zebrafish	1557-8542 (Electronic)	Modeling of stress and anxiety in adult zebrafish (Danio rerio) is increasingly utilized in neuroscience research and central nervous system (CNS) drug discovery. Representing the most commonly used zebrafish anxiety models, the novel tank test (NTT) focuses on zebrafish diving in response to potentially threatening stimuli, whereas the light-dark test (LDT) is based on fish scototaxis (innate pr…	RAYYAN-INCLUSION: {"Darlan"=>"Included"} | RAYYAN-LABELS: RCC Neurotoxicity in Disease model,RCC - Neurotoxicity in Preclinical:,Keywords to adult (90 dpf to 2 years),1st Inclusion to Neurotoxicity Keywords, Adult stage by area of study and year: Neurotoxicity,1st Evaluation by specific areas - Keywords to Neurotoxicity,3rd Inclusion by valuation by application domain - Keywords to Drug screening…	10.1089/zeb.2016.1415	Animals;Anxiety/*psychology;Behavior, Animal;*Conflict, Psychological;Darkness;Disease Models, Animal;Hydrocortisone/analysis;Light;Motor Activity/*physiology;Stress, Psychological;Zebrafish/*physiology
rayyan-397318879	Appropriate rearing density in domesticated zebrafish to avoid masculinization: links with the stress response.	2017	The Journal of experimental biology	1477-9145 (Electronic)	The zebrafish (Danio rerio) has become a well-established experimental model in many research fields but the loss of the primary sex-determining region during the process of domestication renders laboratory strains of zebrafish susceptible to the effects of environmental factors on sex ratios. Further, an essential husbandry aspect - the optimal rearing density to avoid stress-induced masculiniza…	RAYYAN-INCLUSION: {"Darlan"=>"Included"} | RAYYAN-LABELS: RCC Neurotoxicity in Environmental,RCC Acute toxicity in Environmental,1st Inclusion to Acute toxicity Keywords,1st Evaluation by specific areas - Keywords to Neurotoxicity,1nd Inclusion by valuation by application domain - Keywords to Environmental	10.1242/jeb.144980	Animals;Crowding;Female;Gonads/physiology;Hydrocortisone/metabolism;Male;Population Density;Sex Differentiation;Sex Ratio;*Stress, Physiological;Zebrafish/*growth & development/physiology
rayyan-397318880	In silico predicted reproductive endocrine transcriptional regulatory networks during zebrafish (Danio rerio) development.	2017	Journal of theoretical biology	1095-8541 (Electronic)	The interconnected topology of transcriptional regulatory networks (TRNs) readily lends to mathematical (or in silico) representation and analysis as a stoichiometric matrix. Such a matrix can be 'solved' using the mathematical method of extreme pathway (ExPa) analysis, which identifies uniquely activated genes subject to transcription factor (TF) availability. In this manuscript, in silico multi…	RAYYAN-INCLUSION: {"Darlan"=>"Included"} | RAYYAN-LABELS: Keywords to embryo (0 to 3 dpf),Keywords to adult (90 dpf to 2 years),Embryonic stage to adult (3 mpf to 2 years),1nd Inclusion by valuation by application domain - Keywords to Environmental	10.1016/j.jtbi.2017.01.027	Animals;Brain/metabolism;*Computer Simulation;Endocrine System/*metabolism/physiology;Gene Regulatory Networks/*physiology;Gonads/metabolism;Life Cycle Stages;Liver/metabolism;Reproduction/*genetics;Zebrafish/genetics/*growth & development
rayyan-397318881	Application of Zebrafish and Knockdown Technology to Define Progranulin Neuronal Function.	2018	Methods in molecular biology (Clifton, N.J.)	1940-6029 (Electronic)	The zebrafish (Danio rerio), a small tropical fish, has become a powerful model for the study of early vertebrate development, human diseases, and drug screening. Zebrafish provides large numbers of optically clear embryos, and its development is very rapid. Overexpression or under-expression of proteins can be effectively achieved by microinjection of mRNA or morpholino antisense oligonucleotide…	RAYYAN-INCLUSION: {"Darlan"=>"Included"} | RAYYAN-LABELS: Keywords to embryo (0 to 3 dpf),RCC - Neurotoxicity in Preclinical:,Embryo stage by area of study and year: Neurotoxicity,1st Evaluation by specific areas - Keywords to Neurotoxicity,3rd Inclusion by valuation by application domain - Keywords to Drug screening,3rd Inclusion by valuation by application domain - Keywords to Preclinical studi…	10.1007/978-1-4939-8559-3_15	Animals;Embryo, Nonmammalian/metabolism;Gene Knockdown Techniques/*methods;In Situ Hybridization;Microinjections;Morpholinos/pharmacology;Neurons/*metabolism;Permeability;Progranulins/*metabolism;Templates, Genetic;Zebrafish/embryology/*metabolism
rayyan-397318882	Modulation of N-Methyl-D-Aspartate Receptors (NMDAR), Bcl-2 and C-Fos Gene Expressions on Exposure to Individual and Mixtures of Low Concentration Metals in Zebrafish (Danio rerio).	2017	Archives of environmental contamination and toxicology	1432-0703 (Electronic)	Currently, there is limited information on the toxicity of low concentration of metal mixtures in the environment. Of particular interest is the effect of low levels of metal mixtures on neurodevelopment of aquatic organisms. This study reports the neurological gene expressions after exposing zebrafish embryos to low concentration toxic heavy metals, 120 h post fertilization (hpf). Embryos were e…	RAYYAN-INCLUSION: {"Darlan"=>"Included"} | RAYYAN-LABELS: Keywords to embryo (0 to 3 dpf),RCC Neurotoxicity in Environmental,RCC Acute toxicity in Environmental,1st Inclusion to Neurotoxicity Keywords,1st Inclusion to Acute toxicity Keywords,Embryo stage by area of study and year: Neurotoxicity,Embryo stage by area of study and year: Acute toxicity,1nd Inclusion by valuation by application domain…	10.1007/s00244-016-0352-y	Animals;Embryo, Nonmammalian/drug effects/physiology;Gene Expression/*drug effects;*Genes, bcl-2;*Genes, fos;Metals/*toxicity;Receptors, N-Methyl-D-Aspartate/*genetics;Water Pollutants, Chemical/*toxicity;Zebrafish/embryology/*physiology
rayyan-397318883	Changes in Histopathology, Enzyme Activities, and the Expression of Relevant Genes in Zebrafish (Danio rerio) Following Long-Term Exposure to Environmental Levels of Thallium.	2017	Bulletin of environmental contamination and toxicology	1432-0800 (Electronic)	Thallium is a rare-earth element, but widely distributed in water environments, posing a potential risk to our health. This study was designed to investigate the chronic effects of thallium based on physiological responses, gene expression, and changes in the activity of relevant enzymes in adult zebra fish exposed to thallium at low doses. The endpoints assessed include mRNA expression of metall…	RAYYAN-INCLUSION: {"Darlan"=>"Included"} | RAYYAN-LABELS: RCC Neurotoxicity in Environmental,RCC Acute toxicity in Environmental,Keywords to adult (90 dpf to 2 years),1st Inclusion to Acute toxicity Keywords, Adult stage by area of study and year: Neurotoxicity, Adult stage by area of study and year: Acute toxicity,1st Evaluation by specific areas - Keywords to Neurotoxicity,1nd Inclusion by valu…	10.1007/s00128-017-2176-5	Animals;Gills/metabolism;Gonads/metabolism;Liver/metabolism;Metallothionein/metabolism;Sodium-Potassium-Exchanging ATPase/metabolism;Superoxide Dismutase/metabolism;Thallium/*toxicity;Toxicity Tests;Water Pollutants, Chemical/*toxicity;Zebrafish/genetics/metabolism/*physiology
rayyan-397318884	Motion cues tune social influence in shoaling fish.	2018	Scientific reports	2045-2322 (Electronic)	Social interactions have important consequences for individual fitness. Collective actions, however, are notoriously context-dependent and identifying how animals rapidly weigh the actions of others despite environmental uncertainty remains a fundamental challenge in biology. By exposing zebrafish (Danio rerio) to virtual fish silhouettes in a maze we isolated how the relative strength of a visua…	RAYYAN-INCLUSION: {"Darlan"=>"Included"} | RAYYAN-LABELS: RCC Neurotoxicity in Environmental,1st Evaluation by specific areas - Keywords to Neurotoxicity,1nd Inclusion by valuation by application domain - Keywords to Environmental	10.1038/s41598-018-27807-1	Animals;Behavior, Animal/*physiology;*Cues;*Motion;Movement;Photic Stimulation;Sensation/physiology;*Social Behavior;Zebrafish/*physiology
rayyan-397318885	Developmental neurotoxicity of triphenyl phosphate in zebrafish larvae.	2018	Aquatic toxicology (Amsterdam, Netherlands)	1879-1514 (Electronic)	Triphenyl phosphate (TPhP), a typical organophosphate ester, is frequently detected in the environment and biota samples. It has been implicated as a neurotoxin as its structure is similar to neurotoxic organophosphate pesticides. The purpose of the present study was to investigate its potential developmental neurotoxicity in fish by using zebrafish larvae as a model. Zebrafish (Danio rerio) embr…	RAYYAN-INCLUSION: {"Darlan"=>"Included"} | RAYYAN-LABELS: Keywords to embryo (0 to 3 dpf),Keywords to larvae (4 to 29 dpf),RCC Neurotoxicity in Environmental,RCC Acute toxicity in Environmental,RCC Cardiotoxicity in Environmental,1st Inclusion to Neurotoxicity Keywords,1st Inclusion to Acute toxicity Keywords,1st Inclusion to Cardiotoxicity Keywords,Chemical classification Organophosphates,RCC De…	10.1016/j.aquatox.2018.08.001	Acetylcholinesterase/metabolism;Animals;Behavior, Animal/drug effects;Environmental Exposure/analysis;Larva/drug effects/genetics/metabolism;Motor Activity/drug effects;Neurotoxins/*toxicity;Neurotransmitter Agents/metabolism;Organophosphates/*toxicity;Solutions;Transcription, Genetic/drug effects;Water Pollutants, Chemical/toxicity;Zebrafish/genetics/*metabolism
rayyan-397318886	Does a ghrelin stimulus during zebrafish embryonic stage modulate its performance on the long-term?	2019	Comparative biochemistry and physiology. Part A, Molecular & integrative physiology	1531-4332 (Electronic)	Metabolic programming refers to the induction, deletion, or impaired development of a somatic structure or "setting" of a physiological system by an early life stimulus operated at a critical period during development. Ghrelin is the only known orexigenic gut hormone, is an acylated peptide that acts as an endogenous ligand specific for growth-hormone secretagogue-receptor. The aim of the present…	RAYYAN-INCLUSION: {"Darlan"=>"Included"} | RAYYAN-LABELS: Keywords to larvae (4 to 29 dpf),Larval stage by area of study and year: Neurotoxicity,1st Evaluation by specific areas - Keywords to Neurotoxicity	10.1016/j.cbpa.2018.10.019	Animals;Energy Metabolism/drug effects;Feeding Behavior/drug effects;Ghrelin/*administration & dosage/pharmacology;Larva/drug effects/metabolism/physiology;Swimming;Zebrafish/*embryology/growth & development/physiology
rayyan-397318887	How the expression of green fluorescent protein and human cardiac actin in the heart influences cardiac function and aerobic performance in zebrafish Danio rerio.	2018	Journal of fish biology	1095-8649 (Electronic)	The present study examined how the expression of enhanced green fluorescent protein (eGFP) and human cardiac actin (ACTC) in zebrafish Danio rerio influences embryonic heart rate (R(H) ) and the swim performance and metabolic rate of adult fish. Experiments with the adults involved determining the critical swimming speed (U(crit) , the highest speed sustainable and measure of aerobic capacity) wh…	RAYYAN-INCLUSION: {"Darlan"=>"Included"} | RAYYAN-LABELS: Keywords to embryo (0 to 3 dpf),Keywords to adult (90 dpf to 2 years),1st Inclusion to Cardiotoxicity Keywords,Embryonic stage to adult (3 mpf to 2 years), Adult stage by area of study and year: Neurotoxicity,Adult stage by area of study and year: Cardiotoxicity,Embryo stage by area of study and year: Neurotoxicity,Embryo stage by area of …	10.1111/jfb.13507	Actins/analysis/*physiology;Animals;Animals, Genetically Modified/physiology;Green Fluorescent Proteins/analysis/metabolism;Heart/*physiology;Heart Rate;Humans;Myocardium/metabolism;Oxygen/metabolism;Swimming/physiology;Zebrafish/genetics/*physiology
rayyan-397318888	Metabolomics and transcriptomics reveal the toxicity of difenoconazole to the early life stages of zebrafish (Danio rerio).	2018	Aquatic toxicology (Amsterdam, Netherlands)	1879-1514 (Electronic)	Difenoconazole is widely used to inhibit the growth of fungi, but its residue in the water environment may threaten ecosystem and human health. Here, (1)H nuclear magnetic resonance (NMR) and LC-MS/MS based metabolomics and transcriptomics approaches were used to assess the response of zebrafish to difenoconazole exposure. Early life stages of zebrafish were exposed to difenoconazole at environme…	RAYYAN-INCLUSION: {"Darlan"=>"Included"} | RAYYAN-LABELS: RCC Acute toxicity in Environmental,1st Inclusion to Acute toxicity Keywords,1nd Inclusion by valuation by application domain - Keywords to Environmental	10.1016/j.aquatox.2017.11.009	Animals;Dioxolanes/*toxicity;Embryo, Nonmammalian/*drug effects;Metabolome/*drug effects;Random Allocation;Transcriptome/*drug effects;Triazoles/*toxicity;Water Pollutants, Chemical/*toxicity;Zebrafish/*metabolism
rayyan-397318889	Mucosal immune parameters, immune and antioxidant defence related genes expression and growth performance of zebrafish (Danio rerio) fed on Gracilaria gracilis powder.	2018	Fish & shellfish immunology	1095-9947 (Electronic)	In the present study zebrafish (Danio rerio) has been used as model organism to establish the effects of dietary supplementation of Gracilaria gracilis powder (GP) on mucosal and innate immune parameters, antioxidant enzymes, and growth. In order to establish these features, zebrafish were fed for eight weeks with experimental diets containing different levels of Red algae, 0.25, 0.5 and 1% of GP…	RAYYAN-INCLUSION: {"Darlan"=>"Included"} | RAYYAN-LABELS: 1st Inclusion to Immunotoxicity Keywords,1st Evaluation by specific areas - Keywords to Neurotoxicity,1st Evaluation by specific areas - Keywords to Immunotoxicity	10.1016/j.fsi.2018.09.046	Animals;Diet/veterinary;*Dietary Supplements;Gene Expression;*Gracilaria;Immunity, Mucosal;Powders;Zebrafish/*physiology
rayyan-397318890	Toxicity assessment of TiO(2)-MWCNT nanohybrid material with enhanced photocatalytic activity on Danio rerio (Zebrafish) embryos.	2018	Ecotoxicology and environmental safety	1090-2414 (Electronic)	The increasing production and use of nanomaterials is causing serious concerns about their safety to human and environmental health. However, the applications of titanium dioxide nanoparticles (TiO(2)NP) and multiwalled carbon nanotubes (MWCNT) hybrids has grown considerably, due to their enhanced photocatalytic efficiency. To our knowledge, there are no reports available to the scientific commun…	RAYYAN-INCLUSION: {"Darlan"=>"Included"} | RAYYAN-LABELS: Keywords to embryo (0 to 3 dpf),RCC Acute toxicity in Environmental,1st Inclusion to Acute toxicity Keywords,RCC Developmental Toxicity in Environmental,Embryo stage by area of study and year: Acute toxicity,1st Evaluation by specific areas - Keywords to Acute toxicity,Embryo stage by area of study and year: Developmental Toxicity,1st Eval…	10.1016/j.ecoenv.2018.08.093	Animals;Embryo, Nonmammalian/*drug effects;Humans;Nanoparticles/*toxicity;Nanotechnology;Nanotubes, Carbon/*toxicity;Photochemical Processes;Sarcomeres/drug effects;Spectrometry, X-Ray Emission;Titanium/*toxicity;Ultraviolet Rays;Zebrafish/embryology/*growth & development
rayyan-397318891	Morpho-Functional Features of the Gonads of Danio rerio: the Role of Brain-Derived Neurotrophic Factor.	2018	Anatomical record (Hoboken, N.J. : 2007)	1932-8494 (Electronic)	Zebrafish, a suitable and widely used teleost fish model in basic biomedical research, displays morphophysiological features of adult gonads that share some commonalities with those of mammalian species. In mammals, gametogenesis is regulated, among several factors, by brain-derived neurotrophic factor (BDNF). This neurotrophin has a well-established role in the developing and adult nervous syste…	RAYYAN-INCLUSION: {"Darlan"=>"Included"} | RAYYAN-LABELS: Keywords to adult (90 dpf to 2 years),1st Inclusion to Reproductive toxicity Keywords, Adult stage by area of study and year: Reproductive Toxicity	10.1002/ar.23702	Animals;Brain-Derived Neurotrophic Factor/*physiology;Female;Male;Oocytes/metabolism;Ovary/anatomy & histology/*physiology;RNA, Messenger/metabolism;Receptor, Nerve Growth Factor/physiology;Receptor, trkB/physiology;Sertoli Cells/metabolism;Spermatogonia/metabolism;Testis/anatomy & histology/*physiology;Zebrafish/anatomy & histology/*physiology
rayyan-397318892	Evaluation of apoptosis, oxidative stress responses, AChE activity and body malformations in zebrafish (Danio rerio) embryos exposed to deltamethrin.	2018	Chemosphere	1879-1298 (Electronic)	In this study, we observed the zebrafish embryo/larvae (Danio rerio) exposed to Deltamethrin (DM) used as pesticide in agricultural fields. We determined respectively, changes in body morphology, cell apoptosis, antioxidant enzyme (SOD, CAT, GPx) activities, MDA and acetylcholinesterase (AChE) levels after 96h of DM exposure. The embryos were exposed to 2.5 μg/l - 10 μg/l - 25 μg/l - 50 μg/l of D…	RAYYAN-INCLUSION: {"Darlan"=>"Included"} | RAYYAN-LABELS: Unclassified compounds,Keywords to embryo (0 to 3 dpf),RCC Neurotoxicity in Environmental,Chemical classification Pyrethroids,RCC Acute toxicity in Environmental,RCC Cardiotoxicity in Environmental,RCC Hepatotoxicity in Environmental,1st Inclusion to Neurotoxicity Keywords,1st Inclusion to Acute toxicity Keywords,1st Inclusion to Cardiotox…	10.1016/j.chemosphere.2018.05.112	Acetylcholinesterase/*metabolism;Animals;Apoptosis/*drug effects;Embryo, Nonmammalian/drug effects/metabolism/*pathology;Gene Expression Regulation, Enzymologic/*drug effects;Insecticides/toxicity;Nitriles/*toxicity;Oxidative Stress/*drug effects;Pyrethrins/*toxicity;Zebrafish/*abnormalities/metabolism
rayyan-397318893	A Zebrafish Heart Failure Model for Assessing Therapeutic Agents.	2018	Zebrafish	1557-8542 (Electronic)	Heart failure is a leading cause of death and the development of effective and safe therapeutic agents for heart failure has been proven challenging. In this study, taking advantage of larval zebrafish, we developed a zebrafish heart failure model for drug screening and efficacy assessment. Zebrafish at 2 dpf (days postfertilization) were treated with verapamil at a concentration of 200 μM for 30…	RAYYAN-INCLUSION: {"Darlan"=>"Included"} | RAYYAN-LABELS: Keywords to embryo (0 to 3 dpf),Keywords to larvae (4 to 29 dpf),RCC Cardiotoxicity in Preclinical,RCC Cardiotoxicity in Disease model,1st Inclusion to Cardiotoxicity Keywords,RCC Developmental Toxicity in Preclinical,RCC Developmental Toxicity in Disease model,Embryonic stage to larval stage (0 hpf to 29 dpf),Embryo stage by area of study…	10.1089/zeb.2017.1546	Animals;Cardiovascular Agents/*adverse effects;*Disease Models, Animal;Drug Delivery Systems;Drug Evaluation, Preclinical/*methods;Heart Failure/*drug therapy;Larva/drug effects/growth & development;Zebrafish/*growth & development/physiology
rayyan-397318894	Characterization of genetic loss-of-function of Fus in zebrafish.	2017	RNA biology	1555-8584 (Electronic)	The RNA-binding protein FUS is implicated in transcription, alternative splicing of neuronal genes and DNA repair. Mutations in FUS have been linked to human neurodegenerative diseases such as ALS (amyotrophic lateral sclerosis). We genetically disrupted fus in zebrafish (Danio rerio) using the CRISPR-Cas9 system. The fus knockout animals are fertile and did not show any distinctive phenotype. Mu…	RAYYAN-INCLUSION: {"Darlan"=>"Included"} | RAYYAN-LABELS: RCC - Neurotoxicity in Preclinical:,Keywords to adult (90 dpf to 2 years), Adult stage by area of study and year: Neurotoxicity,1st Evaluation by specific areas - Keywords to Neurotoxicity,3rd Inclusion by valuation by application domain - Keywords to Preclinical studies	10.1080/15476286.2016.1256532	3' Untranslated Regions;Alleles;Animals;Base Sequence;Binding Sites;Brain/metabolism;CRISPR-Cas Systems;Exons;Gene Knockout Techniques;Gene Targeting;Genetic Background;Genotype;Proteome;RNA, Guide, CRISPR-Cas Systems;RNA-Binding Protein FUS/*genetics/metabolism;Transcriptome;Zebrafish/*genetics/metabolism
rayyan-397318895	Histone H4 acetylation regulates behavioral inter-individual variability in zebrafish.	2018	Genome biology	1474-760X (Electronic)	BACKGROUND: Animals can show very different behaviors even in isogenic populations, but the underlying mechanisms to generate this variability remain elusive. We use the zebrafish (Danio rerio) as a model to test the influence of histone modifications on behavior. RESULTS: We find that laboratory and isogenic zebrafish larvae show consistent individual behaviors when swimming freely in identical …	RAYYAN-INCLUSION: {"Darlan"=>"Included"} | RAYYAN-LABELS: Keywords to larvae (4 to 29 dpf),1st Inclusion to Neurotoxicity Keywords,Larval stage by area of study and year: Neurotoxicity,1st Evaluation by specific areas - Keywords to Neurotoxicity	10.1186/s13059-018-1428-y	Acetylation;Animals;*Biological Variation, Population/genetics;Gene Expression;*Histone Code;Histone Deacetylase 1/metabolism;Histones/metabolism;Larva/genetics/metabolism/physiology;Swimming;YY1 Transcription Factor/metabolism;Zebrafish/genetics/growth & development/metabolism/physiology;Zebrafish Proteins/metabolism
rayyan-397318896	A faster escape does not enhance survival in zebrafish larvae.	2017	Proceedings. Biological sciences	1471-2954 (Electronic)	An escape response is a rapid manoeuvre used by prey to evade predators. Performing this manoeuvre at greater speed, in a favourable direction, or from a longer distance have been hypothesized to enhance the survival of prey, but these ideas are difficult to test experimentally. We examined how prey survival depends on escape kinematics through a novel combination of experimentation and mathemati…	RAYYAN-INCLUSION: {"Darlan"=>"Included"} | RAYYAN-LABELS: Keywords to larvae (4 to 29 dpf),Keywords to adult (90 dpf to 2 years),1st Inclusion to Acute toxicity Keywords,Larvae stage to adult stage (30 dpf to 3 mpf),Larval stage to adult stage (30 dpf to 3 mpf), Adult stage by area of study and year: Neurotoxicity,Larval stage by area of study and year: Neurotoxicity, Adult stage by area of study…	10.1098/rspb.2017.0359	Animals;Biomechanical Phenomena;*Escape Reaction;Food Chain;*Longevity;*Predatory Behavior;*Swimming;Zebrafish/*physiology
rayyan-397318897	Developmental toxicity of 2,4-dichlorophenoxyacetic acid in zebrafish embryos.	2017	Chemosphere	1879-1298 (Electronic)	2,4-Dichlorophenoxyacetic acid (2,4-D) is widely used in agriculture as herbicide/pesticide, plant growth regulator and fruit preservative agent. It progressively accumulates in the environment including surface water, air and soil. It could be detected in human food and urine, which poses great risk to the living organisms. In the present study, we investigated the developmental toxicity of 2,4-…	RAYYAN-INCLUSION: {"Darlan"=>"Included"} | RAYYAN-LABELS: Keywords to embryo (0 to 3 dpf),RCC Acute toxicity in Preclinical,RCC Cardiotoxicity in Preclinical,RCC Hepatotoxicity in Preclinical,RCC Neurotoxicity in Environmental,RCC - Neurotoxicity in Preclinical:,RCC Acute toxicity in Environmental,RCC Cardiotoxicity in Environmental,RCC Hepatotoxicity in Environmental,1st Inclusion to Acute toxic…	10.1016/j.chemosphere.2016.12.032	2,4-Dichlorophenoxyacetic Acid/*toxicity;Animals;Embryo, Nonmammalian/*cytology/drug effects/metabolism;Embryonic Development/*drug effects;Herbicides/*toxicity;Humans;Oxidative Stress/drug effects;Tandem Mass Spectrometry;Zebrafish/*growth & development/metabolism
rayyan-397318898	sept8a and sept8b mRNA expression in the developing and adult zebrafish.	2017	Gene expression patterns : GEP	1872-7298 (Electronic)	Septins are highly conserved GTP-binding proteins involved in numerous cellular processes. Despite a growing awareness of their roles in the cell biology, development and signal transmission in nervous systems, comparably little is known about precise septin expression. Here, we use the well-established model organism zebrafish (Danio rerio) to unravel the expression of sept8a and sept8b, with sp…	RAYYAN-INCLUSION: {"Darlan"=>"Included"} | RAYYAN-LABELS: Keywords to adult (90 dpf to 2 years),1st Inclusion to Neurotoxicity Keywords, Adult stage by area of study and year: Neurotoxicity	10.1016/j.gep.2017.04.002	Animals;Central Nervous System/chemistry/*growth & development;Gene Expression Regulation, Developmental;Gills/chemistry/growth & development;In Situ Hybridization;Neurons;Rhombencephalon/chemistry/growth & development;Septins/*genetics;Tissue Embedding;Zebrafish/genetics/*growth & development;Zebrafish Proteins/*genetics
rayyan-397318899	Anxiety-associated behavior and genotoxicity found in adult Danio rerio exposed to tebuconazole-based commercial product.	2018	Environmental toxicology and pharmacology	1872-7077 (Electronic)	The effects of different concentrations of commercial product based on tebuconazole, on adults of Danio rerio, were evaluated through novel tank diving test and micronucleus and comet assay tests. A total of 320 adult D. rerio were divided into eight tanks and exposed to concentrations of 0; 100; 200 and 300 μg/L the commercial product based on tebuconazole, with their respective replicates at 24…	RAYYAN-INCLUSION: {"Darlan"=>"Included"} | RAYYAN-LABELS: Chemical classification Triazoles,RCC Genotoxicity in Disease model,RCC Genotoxicity in Environmental,RCC Neurotoxicity in Disease model,RCC Neurotoxicity in Environmental,Keywords to adult (90 dpf to 2 years),1st Inclusion to Genotoxicity Keywords,1st Inclusion to Neurotoxicity Keywords,Adult stage by area of study and year: Genotoxicity,…	10.1016/j.etap.2018.06.011	Animals;Anxiety/chemically induced;Behavior, Animal/drug effects;Comet Assay;DNA Damage;Fungicides, Industrial/*toxicity;Micronucleus Tests;Mutagens/*toxicity;Triazoles/*toxicity;Water Pollutants, Chemical/*toxicity;Zebrafish/*physiology
rayyan-397318900	Spatial avoidance, inhibition of recolonization and population isolation in zebrafish (Danio rerio) caused by copper exposure under a non-forced approach.	2019	The Science of the total environment	1879-1026 (Electronic)	Aquatic ecosystems receive run-off and discharges from different sources that lead to the accumulation of contaminants such as copper. Besides producing lethal and sub-lethal effects, copper has shown to be aversive to zebrafish (Danio rerio) by triggering avoidance response. The primary aim of the present study was to evaluate how a copper gradient could affect the spatial distribution of D. rer…	RAYYAN-INCLUSION: {"Darlan"=>"Included"} | RAYYAN-LABELS: RCC Neurotoxicity in Environmental,RCC Acute toxicity in Environmental,1st Inclusion to Acute toxicity Keywords,1st Evaluation by specific areas - Keywords to Neurotoxicity,1nd Inclusion by valuation by application domain - Keywords to Environmental	10.1016/j.scitotenv.2018.10.375	Animals;Avoidance Learning/*drug effects;Copper/*adverse effects;Movement/*drug effects;Population Dynamics;Spatial Behavior/*drug effects;Water Pollutants, Chemical/*adverse effects;Zebrafish/*physiology
rayyan-397318901	Cellular and molecular responses of adult zebrafish after exposure to CuO nanoparticles or ionic copper.	2018	Ecotoxicology (London, England)	1573-3017 (Electronic)	Due to their antimicrobial, electrical and magnetic properties, copper nanoparticles (NPs) are suitable for a vast array of applications. Copper can be toxic to biota, making it necessary to assess the potential hazard of copper nanomaterials. Zebrafish (Danio rerio) were exposed to 10 µg Cu/L of CuO NPs of ≈100 nm (CuO-poly) or ionic copper to compare the effects provoked after 3 and 21 days of …	RAYYAN-INCLUSION: {"Darlan"=>"Included"} | RAYYAN-LABELS: RCC Genotoxicity in Environmental,RCC Acute toxicity in Environmental,RCC Hepatotoxicity in Environmental,Keywords to adult (90 dpf to 2 years),1st Inclusion to Genotoxicity Keywords,1st Inclusion to Acute toxicity Keywords,1st Inclusion to Hepatotoxicity Keywords,Adult stage by area of study and year: Genotoxicity, Adult stage by area of …	10.1007/s10646-017-1873-5	Animals;Copper/*toxicity;Metal Nanoparticles/*toxicity;Oxidative Stress;Water Pollutants, Chemical/toxicity;Zebrafish/*physiology
rayyan-397318902	Expression and regulation of drug transporters in vertebrate neutrophils.	2017	Scientific reports	2045-2322 (Electronic)	There remains a need to identify novel pro-resolution drugs for treatment of inflammatory disease. To date, there are no neutrophil-specific anti-inflammatory treatments in clinical use, perhaps due to our lack of understanding of how drugs access this complex cell type. Here we present the first comprehensive description and expression of both major classes of drug transporters, SLC and ABC, in …	RAYYAN-INCLUSION: {"Darlan"=>"Included"} | RAYYAN-LABELS: 1st Inclusion to Immunotoxicity Keywords,1st Evaluation by specific areas - Keywords to Immunotoxicity	10.1038/s41598-017-04785-4	ATP-Binding Cassette Transporters/*genetics/metabolism;Animals;Evolution, Molecular;Gene Expression Regulation;Humans;Molecular Sequence Annotation;Multigene Family;Neutrophils/*metabolism;Phylogeny;Sequence Analysis, RNA/*methods;Solute Carrier Proteins/*genetics/metabolism;Zebrafish/genetics/*metabolism;Zebrafish Proteins/genetics/metabolism
rayyan-397318903	Effects of 17α‑ethinylestradiol on caudal fin regeneration in zebrafish larvae.	2019	The Science of the total environment	1879-1026 (Electronic)	The ability to restore tissue function and morphology after injury is a key advantage of many fish for a greater chance of survival. The tissue regeneration process is regulated by multiple pathways, and it can therefore be hypothesized that environmental contaminants targeting components of these signaling pathways, may disrupt the fish's capability to repair or regenerate. This could lead to hi…	RAYYAN-INCLUSION: {"Darlan"=>"Included"} | RAYYAN-LABELS: Keywords to embryo (0 to 3 dpf),Keywords to larvae (4 to 29 dpf),RCC Neurotoxicity in Environmental,RCC Acute toxicity in Environmental,RCC Immunotoxicity in Environmental,1st Inclusion to Neurotoxicity Keywords,1st Inclusion to Acute toxicity Keywords,1st Inclusion to Immunotoxicity Keywords,RCC Reproductive toxicity in Environmental,Embr…	10.1016/j.scitotenv.2018.10.275	Animal Fins/drug effects/*physiology/surgery;Animals;Cell Movement/drug effects;Endocrine Disruptors/*adverse effects;Ethinyl Estradiol/*adverse effects;Immunity, Innate/drug effects/genetics;Leukocytes/drug effects;Regeneration/*drug effects;Signal Transduction/drug effects;Transcription, Genetic/drug effects;Water Pollutants, Chemical/*adverse effects;Zebrafish/*physiology/surgery
rayyan-397318904	Biodistribution and biocompatibility of passion fruit-like nano-architectures in zebrafish.	2018	Nanotoxicology	1743-5404 (Electronic)	Passion fruit-like nano-architectures (NAs) are all-in-one platforms of increasing interest for the translation of metal nanoparticles into clinics. NAs are nature-inspired disassembling inorganic theranostics, which jointly combine most of the appealing behaviors of noble metal nanoparticles with their potential organism excretion. Despite their unique and promising properties, NAs in vivo inter…	RAYYAN-INCLUSION: {"Darlan"=>"Included"} | RAYYAN-LABELS: Keywords to embryo (0 to 3 dpf),RCC Neurotoxicity in Environmental,RCC Acute toxicity in Environmental,1st Inclusion to Neurotoxicity Keywords,1st Inclusion to Acute toxicity Keywords,RCC Developmental Toxicity in Environmental,Embryo stage by area of study and year: Neurotoxicity,Embryo stage by area of study and year: Acute toxicity,Embr…	10.1080/17435390.2018.1498551	Animals;Behavior, Animal/drug effects;Embryo, Nonmammalian/drug effects;Nanostructures/*chemistry/*toxicity;Zebrafish/*growth & development
rayyan-397318905	Drifting Away of a FET Endpoint: The Heart Rate in Danio rerio Embryos is Extremely Sensitive to Variation in Ambient Temperature.	2017	Bulletin of environmental contamination and toxicology	1432-0800 (Electronic)	Beyond the mere detection of presence or absence of heart beat in zebrafish (Danio rerio) embryos in a fish embryo test conducted referring to the OECD TG 236 at 48 hpf (hours post fertilization) onwards, embryo heart rate may serve as an additional and very sensitive endpoint in ecotoxicological studies. But by including heart rate as a sublethal endpoint, care has to be taken of separating effe…	RAYYAN-INCLUSION: {"Darlan"=>"Included"} | RAYYAN-LABELS: Keywords to embryo (0 to 3 dpf),1st Inclusion to Acute toxicity Keywords,1st Inclusion to Cardiotoxicity Keywords,Embryo stage by area of study and year: Acute toxicity,Embryo stage by area of study and year: Cardiotoxicity,Embryo stage by area of study and year: Developmental Toxicity,1st Evaluation by specific areas - Keywords to Develop…	10.1007/s00128-017-2196-1	Animals;Embryo, Nonmammalian/*physiology;Fresh Water/chemistry;*Heart Rate;Stress, Physiological;*Temperature;Zebrafish/*physiology
rayyan-397318906	The impact of chemosensitisation on bioaccumulation and sediment toxicity.	2017	Chemosphere	1879-1298 (Electronic)	Cellular multixenobiotic resistance (MXR) transport proteins enhance the efflux of numerous organic pollutants. However, MXR proteins may be blocked or saturated by xenobiotic compounds, acting as inhibitors - also called chemosensitisers. Although effective on a cellular level, the environmental relevance of chemosensitisers has not been conclusively demonstrated. Since sediments are an importan…	RAYYAN-INCLUSION: {"Darlan"=>"Included"} | RAYYAN-LABELS: Keywords to embryo (0 to 3 dpf),RCC Acute toxicity in Environmental,1st Inclusion to Acute toxicity Keywords,Embryo stage by area of study and year: Acute toxicity,1nd Inclusion by valuation by application domain - Keywords to Environmental	10.1016/j.chemosphere.2017.08.019	Animals;Drug Resistance/drug effects;*Toxicity Tests;Verapamil/toxicity;Water Pollutants, Chemical/*toxicity;Xenobiotics/toxicity;Zebrafish/metabolism/physiology
rayyan-397318907	Genotoxic effects and gene expression in Danio rerio (Hamilton 1822) (Cypriniformes: Cyprinidae) exposed to mining-impacted tributaries in Manizales, Colombia.	2017	Environmental monitoring and assessment	1573-2959 (Electronic)	The zebrafish (Danio rerio) is one of the most studied aquatic organisms for water biomonitoring, due to its sensitivity to environmental degradation and resistance to toxic substances. This study determined the presence of micronuclei and nuclear abnormalities in peripheral blood erythrocytes, and assessed the gene expression of caspase-3 (CASP-3) and metallothionein 1 (MT-1) in the gills and li…	RAYYAN-INCLUSION: {"Darlan"=>"Included"} | RAYYAN-LABELS: RCC Neurotoxicity in Environmental,1st Evaluation by specific areas - Keywords to Neurotoxicity,1nd Inclusion by valuation by application domain - Keywords to Environmental	10.1007/s10661-017-6231-9	Animals;Caspase 3/metabolism;Colombia;Cyprinidae/metabolism;*DNA Damage;*Environmental Monitoring;Gene Expression/*drug effects;Gills/metabolism;Liver/metabolism;Metallothionein/metabolism;Mining;Water Pollutants, Chemical/analysis/*toxicity;Zebrafish/metabolism/*physiology
rayyan-397318908	Forebrain Control of Behaviorally Driven Social Orienting in Zebrafish.	2018	Current biology : CB	1879-0445 (Electronic)	Deficits in social engagement are diagnostic of multiple neurodevelopmental disorders, including autism and schizophrenia [1]. Genetically tractable animal models like zebrafish (Danio rerio) could provide valuable insight into developmental factors underlying these social impairments, but this approach is predicated on the ability to accurately and reliably quantify subtle behavioral changes. Si…	RAYYAN-INCLUSION: {"Darlan"=>"Included"} | RAYYAN-LABELS: RCC Neurotoxicity in Disease model,Keywords to adult (90 dpf to 2 years),1st Inclusion to Neurotoxicity Keywords, Adult stage by area of study and year: Neurotoxicity,1st Evaluation by specific areas - Keywords to Neurotoxicity,2nd Inclusion by valuation by application domain - Keywords to Disease model: Neurological	10.1016/j.cub.2018.06.016	Animals;Female;Male;Neurons/*physiology;Orientation, Spatial/*physiology;*Social Behavior;Telencephalon/*physiology;Zebrafish/*physiology
rayyan-397318909	Developmental toxicity of penconazole in Zebrfish (Danio rerio) embryos.	2018	Chemosphere	1879-1298 (Electronic)	Penconazole is a widely used fungicide that is toxic to a variety of organisms including fish. In the present study, we investigated the developmental toxicity of penconazole on zebrafish embryos by exposing to different concentrations of penconazole (0.8, 1.6 and 2.4 mg/L) from 4-h post-fertilization (hpf). Hatching, survival, and heart rates, body length, malformation and expression of several …	RAYYAN-INCLUSION: {"Darlan"=>"Included"} | RAYYAN-LABELS: Unclassified compounds,Keywords to embryo (0 to 3 dpf),RCC Acute toxicity in Preclinical,RCC Cardiotoxicity in Preclinical,RCC Immunotoxicity in Preclinical,RCC Acute toxicity in Environmental,RCC Cardiotoxicity in Environmental,RCC Immunotoxicity in Environmental,1st Inclusion to Acute toxicity Keywords,1st Inclusion to Cardiotoxicity Key…	10.1016/j.chemosphere.2018.02.094	Animals;Dose-Response Relationship, Drug;Ecotoxicology;Embryo, Nonmammalian/*drug effects/*embryology/metabolism;Gene Expression Regulation, Developmental/drug effects;Triazoles/*toxicity;Zebrafish/*embryology;Zebrafish Proteins/genetics
rayyan-397318910	Zebrafish Are Able to Detect Ethanol in Their Environment.	2017	Zebrafish	1557-8542 (Electronic)	Zebrafish have become a popular animal model for studying the development of alcohol addiction. Several behavioral paradigms for studying alcohol addiction have been developed for zebrafish, including conditioned place preference, alcohol-induced tolerance, and withdrawal. However, alcohol choice preference tasks have not been established in zebrafish as of yet. The ability of zebrafish to detect…	RAYYAN-INCLUSION: {"Darlan"=>"Included"} | RAYYAN-LABELS: 1st Inclusion to Acute toxicity Keywords	10.1089/zeb.2016.1372	Animals;Behavior, Animal/*drug effects;Ethanol/*chemistry/*pharmacology;Laboratory Animal Science;Time Factors;Water/chemistry;Zebrafish/*physiology
rayyan-397318911	Jak2a regulates erythroid and myeloid hematopoiesis during zebrafish embryogenesis.	2017	International journal of medical sciences	1449-1907 (Electronic)	Zebrafish (Danio rerio) are an attractive vertebrate model for the molecular dissection of disease mechanisms. Janus kinase (JAK)/signal transducer and activator of transcription (stat) has been defined through studies of cytokine signaling pathways in mammals. Here, we examined the expression level of Jak2a, which is a homolog of mammalian jak2 in zebrafish, by quantitative reverse transcriptase…	RAYYAN-INCLUSION: {"Darlan"=>"Included"} | RAYYAN-LABELS: Keywords to embryo (0 to 3 dpf),1st Inclusion to Immunotoxicity Keywords,Embryo stage by area of study and year: Immunotoxicity	10.7150/ijms.18907	Amino Acid Sequence/genetics;Animals;Animals, Genetically Modified/genetics/growth & development;Embryonic Development/*genetics;Erythroid Cells/cytology;Erythropoiesis/*genetics;Gene Expression Regulation, Developmental;Myeloid Cells/cytology;Protein-Tyrosine Kinases/*genetics;Zebrafish/*genetics/growth & development;Zebrafish Proteins/*genetics
rayyan-397318912	A preliminary study of osmotic dehydration in zebrafish embryos: Implications for vitrification and ultra-fast laser warming.	2017	Cryobiology	1090-2392 (Electronic)	To date, traditional cryopreservation techniques have not been amenable to zebrafish (Danio rerio) embryos, due in part to their large yolky eggs, which have a low surface to volume ratio and limited permeability to water and cryoprotectants. However, recent vitrification and ultra-rapid warming studies in mice have demonstrated successful preservation by dehydrating 85% or more of their total wa…	RAYYAN-INCLUSION: {"Darlan"=>"Included"} | RAYYAN-LABELS: Keywords to embryo (0 to 3 dpf),Embryo stage by area of study and year: Acute toxicity,1st Evaluation by specific areas - Keywords to Acute toxicity,Embryo stage by area of study and year: Developmental Toxicity,1st Evaluation by specific areas - Keywords to Developmental toxicity	10.1016/j.cryobiol.2017.08.004	Animals;Cryopreservation/*methods;Cryoprotective Agents/pharmacology;Desiccation/*methods;Embryo, Nonmammalian/*physiology;Mice;Osmosis/physiology;Sucrose/pharmacology;*Vitrification;Water;Zebrafish/*embryology
rayyan-397318913	A novel approach to assessing environmental disturbance based on habitat selection by zebra fish as a model organism.	2018	The Science of the total environment	1879-1026 (Electronic)	Aquatic ecotoxicity assays used to assess ecological risk assume that organisms living in a contaminated habitat are forcedly exposed to the contamination. This assumption neglects the ability of organisms to detect and avoid contamination by moving towards less disturbed habitats, as long as connectivity exists. In fluvial systems, many environmental parameters vary spatially and thus condition …	RAYYAN-INCLUSION: {"Darlan"=>"Included"} | RAYYAN-LABELS: RCC Acute toxicity in Disease model,RCC Acute toxicity in Environmental,1st Inclusion to Acute toxicity Keywords,1nd Inclusion by valuation by application domain - Keywords to Environmental,2nd Inclusion by valuation by application domain - Keywords to Disease model: Neurological	10.1016/j.scitotenv.2017.11.170	Agriculture;Animals;*Ecosystem;Environmental Monitoring/*methods;Rivers/chemistry;Zebrafish/*physiology
rayyan-397318914	Ecotoxicity of different-shaped silver nanoparticles: Case of zebrafish embryos.	2018	Journal of hazardous materials	1873-3336 (Electronic)	As the worldwide application of silver nanomaterials in commercial products increases every year, and concern about the environmental risks of such nanoparticles also grows. A clear understanding of how different characteristics of nanoparticles contribute in their toxic behavior to organisms are imperative for predicting and control nanotoxicity. Within our research, we investigated the toxic ef…	RAYYAN-INCLUSION: {"Darlan"=>"Included"} | RAYYAN-LABELS: Keywords to embryo (0 to 3 dpf),RCC Neurotoxicity in Environmental,1st Inclusion to Neurotoxicity Keywords,Embryo stage by area of study and year: Neurotoxicity,1nd Inclusion by valuation by application domain - Keywords to Environmental	10.1016/j.jhazmat.2017.12.060	Animals;Embryo, Nonmammalian/*drug effects/embryology;Metal Nanoparticles/*toxicity;Silver/*toxicity;Zebrafish/*embryology
rayyan-397318915	Just Keep Swimming: Neuroendocrine, Metabolic, and Behavioral Changes After a Forced Swimming Test in Zebrafish.	2017	Zebrafish	1557-8542 (Electronic)	In this study, we show that an adaptation of the spinning test can be used as a model to study the exercise-exhaustion-recovery paradigm in fish. This forced swimming test promotes a wide range of changes in the hypothalamus-pituitary-interrenal axis functioning, intermediary metabolism, as well in fish behavior at both exercise and recovery periods. Our results pointed that this adapted spinning…	RAYYAN-INCLUSION: {"Darlan"=>"Included"} | RAYYAN-LABELS: RCC Neurotoxicity in Environmental,1st Inclusion to Neurotoxicity Keywords,1st Evaluation by specific areas - Keywords to Neurotoxicity,1nd Inclusion by valuation by application domain - Keywords to Environmental	10.1089/zeb.2016.1340	Animals;Behavior, Animal;Creatine Kinase/analysis;Energy Metabolism;Glucose/*analysis;Hydrocortisone/*analysis;Models, Animal;Physical Conditioning, Animal/*methods;Stress, Physiological;*Swimming;Zebrafish/blood/*physiology
rayyan-397318916	Is A/A/O process effective in toxicity removal? Case study with coking wastewater.	2017	Ecotoxicology and environmental safety	1090-2414 (Electronic)	The anaerobic-anoxic-oxic (A/A/O) process is the commonly used biological wastewater treatment process, especially for the coking wastewater. However, limit is known about its ability in bio-toxicity removal from wastewater. In this study, we evaluated the performance of A/A/O process in bio-toxicity removal from the coking wastewater, using two test species (i.e. crustacean (Daphnia magna) and z…	RAYYAN-INCLUSION: {"Darlan"=>"Included"} | RAYYAN-LABELS: RCC Genotoxicity in Environmental,RCC Acute toxicity in Environmental,1st Inclusion to Genotoxicity Keywords,1st Inclusion to Acute toxicity Keywords,1nd Inclusion by valuation by application domain - Keywords to Environmental	10.1016/j.ecoenv.2017.04.034	Aerobiosis;Anaerobiosis;Animals;Coke/analysis/*statistics & numerical data;DNA Damage;Daphnia/drug effects/metabolism;Lethal Dose 50;Mutagens/*toxicity;Oxidative Stress/*drug effects;Toxicity Tests, Acute;Wastewater/analysis/*toxicity;Water Pollutants, Chemical/analysis/*toxicity;Water Purification/*methods;Zebrafish/genetics/metabolism
rayyan-397318917	Developmental toxicity and apoptosis in zebrafish embryos induced by low-dose γ-ray irradiation.	2019	Environmental science and pollution research international	1614-7499 (Electronic)	In this paper, the developmental toxicity and apoptosis in zebrafish (Danio rerio) embryos induced by 0.01, 0.05, and 0.10-Gy γ-ray irradiation were investigated and verified by single cell gel electrophoresis, acridine orange staining, flow cytometry, transmission electron microscopy, digital gene expression sequencing, and Western blot analysis. DNA damage, deformity rates, and apoptosis of zeb…	RAYYAN-INCLUSION: {"Darlan"=>"Included"} | RAYYAN-LABELS: Keywords to embryo (0 to 3 dpf),RCC Genotoxicity in Preclinical,RCC Acute toxicity in Preclinical,RCC - Neurotoxicity in Preclinical:,1st Inclusion to Genotoxicity Keywords,1st Inclusion to Acute toxicity Keywords,RCC Developmental Toxicity in Preclinical,1st Inclusion to Developmental toxicity Keywords,Embryo stage by area of study and ye…	10.1007/s11356-018-3893-y	Animals;Apoptosis/*radiation effects;DNA Damage;Dose-Response Relationship, Radiation;Embryo, Nonmammalian/metabolism/pathology/*radiation effects;Gamma Rays/*adverse effects;Zebrafish/genetics/*growth & development
rayyan-397318918	Elevated nitrate alters the metabolic activity of embryonic zebrafish.	2018	Environmental pollution (Barking, Essex : 1987)	1873-6424 (Electronic)	Nitrate accumulation in aquatic reservoirs from agricultural pollution has often been overlooked as a water quality hazard, yet a growing body of literature suggests negative effects on human and wildlife health following nitrate exposure. This research seeks to understand differences in oxygen consumption rates between different routes of laboratory nitrate exposure, whether via immersion or inj…	RAYYAN-INCLUSION: {"Darlan"=>"Included"} | RAYYAN-LABELS: Keywords to embryo (0 to 3 dpf),1st Inclusion to Acute toxicity Keywords,Embryo stage by area of study and year: Acute toxicity	10.1016/j.envpol.2017.12.069	Animals;Chorion;Embryo, Nonmammalian/drug effects/*metabolism;Nitrates/metabolism/*toxicity;Nitrogen Oxides/metabolism;Water Pollutants, Chemical/metabolism/*toxicity;Zebrafish/embryology/metabolism
rayyan-397318919	Analysis of hpf1 expression and function in early embryonic development of zebrafish.	2018	Development genes and evolution	1432-041X (Electronic)	About 70% of zebrafish (Danio rerio) genes are orthologues of the human's, which are of great interests, but still largely unknown for their functions. Recently, a report on human histone PARylation factor 1 (HPF1/C4orf27) showed that it is involved in DNA damage response along with poly (ADP-ribose) polymerase 1 (PARP1). However, its function in living organism remains unclear. Given that zebraf…	RAYYAN-INCLUSION: {"Darlan"=>"Included"} | RAYYAN-LABELS: Keywords to adult (90 dpf to 2 years),1st Inclusion to Genotoxicity Keywords,Adult stage by area of study and year: Genotoxicity	10.1007/s00427-018-0608-9	Amino Acid Sequence;Animals;Animals, Genetically Modified/genetics/metabolism;Carrier Proteins/genetics/*metabolism;Embryo, Nonmammalian/cytology/*metabolism;Embryonic Development;*Gene Expression Regulation, Developmental;Humans;*Models, Animal;Nuclear Proteins/genetics/*metabolism;Poly (ADP-Ribose) Polymerase-1/*genetics;Sequence Alignment;Zebrafish/*embryology/genetics/*metabolism
rayyan-397318920	Zebrafish larvae show negative phototaxis to near-infrared light.	2018	PloS one	1932-6203 (Electronic)	Zebrafish larvae (Danio rerio) are among the most used model species to test biological effects of different substances in biomedical research, neuroscience and ecotoxicology. Most tests are based on changes in swimming activity of zebrafish larvae by using commercially available high-throughput screening systems. These systems record and analyse behaviour patterns using visible (VIS) and near-in…	RAYYAN-INCLUSION: {"Darlan"=>"Included"} | RAYYAN-LABELS: Keywords to larvae (4 to 29 dpf),RCC - Neurotoxicity in Preclinical:,Larval stage by area of study and year: Neurotoxicity,1st Evaluation by specific areas - Keywords to Neurotoxicity,3rd Inclusion by valuation by application domain - Keywords to Drug screening,3rd Inclusion by valuation by application domain - Keywords to Preclinical stud…	10.1371/journal.pone.0207264	Animals;Ecotoxicology;Infrared Rays;Larva/physiology;Light;Motor Activity;Phototaxis/*physiology;Swimming;Zebrafish/*physiology
rayyan-397318921	Toxicity assessment of biological suspensions using the dielectric impedance spectroscopy technique.	2018	International journal of radiation biology	1362-3095 (Electronic)	PURPOSE: This article studies the variation of the electromagnetic parameters of a suspension of zebrafish (Danio rerio) embryos to assess its potential applications to toxicological and biomedical research areas. MATERIALS AND METHODS: For this purpose, the dielectric impedance spectroscopy technique is applied to a modified coaxial line enclosing the biological suspension to be characterized in…	RAYYAN-INCLUSION: {"Darlan"=>"Included"} | RAYYAN-LABELS: Keywords to embryo (0 to 3 dpf),1st Inclusion to Acute toxicity Keywords,Embryo stage by area of study and year: Acute toxicity	10.1080/09553002.2018.1439196	Animals;*Dielectric Spectroscopy;Embryo, Nonmammalian/radiation effects;Finite Element Analysis;Suspensions;*Toxicity Tests;Zebrafish/embryology
rayyan-397318922	Alterations in locomotor activity of feeding zebrafish larvae as a consequence of exposure to different environmental factors.	2018	Environmental science and pollution research international	1614-7499 (Electronic)	Behavioral studies are important tools for understanding the development and pathology of neurological diseases. Zebrafish are an emerging alternative model in behavioral and neurological studies as the behavioral repertoire of zebrafish (Danio rerio) is similar to humans, and nervous system structures and functions are highly conserved. In this study, we investigated alterations in day/night loc…	RAYYAN-INCLUSION: {"Darlan"=>"Included"} | RAYYAN-LABELS: Keywords to larvae (4 to 29 dpf),RCC Neurotoxicity in Environmental,RCC Acute toxicity in Environmental,1st Inclusion to Neurotoxicity Keywords,1st Inclusion to Acute toxicity Keywords,Larval stage by area of study and year: Neurotoxicity,Larval stage by area of study and year: Acute toxicity,1st Evaluation by specific areas - Keywords to …	10.1007/s11356-016-6704-3	Animals;*Circadian Rhythm;*Environment;Feeding Behavior/drug effects/physiology;Larva/physiology;Light;Locomotion/drug effects;Swimming;*Zebrafish/physiology
rayyan-397318923	Modulation of Cortisol Responses to an Acute Stressor in Zebrafish Visually Exposed to Heterospecific Fish During Development.	2018	Zebrafish	1557-8542 (Electronic)	Studies regarding predator-prey relationships have often focused on prey assessment and the responses to predation risk, but few have verified the relationship in the presence or absence of visual contact with a predator (e.g., tiger oscar, Astronotus ocellatus) or a nonpredator (e.g., goldfish, Carassius auratus) during the developmental phase, which could alter several physiological and neuroen…	RAYYAN-INCLUSION: {"Darlan"=>"Included"} | RAYYAN-LABELS: Keywords to larvae (4 to 29 dpf),Keywords to adult (90 dpf to 2 years),Larvae stage to adult stage (30 dpf to 3 mpf),Larval stage to adult stage (30 dpf to 3 mpf), Adult stage by area of study and year: Neurotoxicity,Larval stage by area of study and year: Neurotoxicity,1st Evaluation by specific areas - Keywords to Neurotoxicity	10.1089/zeb.2017.1509	Animals;Hydrocortisone/*metabolism;Larva/growth & development/physiology;Photic Stimulation/*methods;Predatory Behavior;*Stress, Physiological;Zebrafish/*growth & development/*metabolism/physiology
rayyan-397318924	Measuring the internal concentration of volatile organic compounds in small organisms using micro-QuEChERS coupled to LVI-GC-MS/MS.	2017	Analytical and bioanalytical chemistry	1618-2650 (Electronic)	There is an increasing demand for analytical tools to measure the internal concentrations of xenobiotic pollutants in small organisms. Such tools are required to determine exposure in ecotoxicological studies yet avoid sophisticated clean-up and enrichment techniques or large-scale experimental design. Thus, this paper presents a modified QuEChERS method coupled to gas chromatography tandem mass …	RAYYAN-INCLUSION: {"Darlan"=>"Included"} | RAYYAN-LABELS: Keywords to embryo (0 to 3 dpf),1st Inclusion to Acute toxicity Keywords,Embryo stage by area of study and year: Acute toxicity	10.1007/s00216-017-0532-2	Animals;Chemical Fractionation/methods;Environmental Exposure/*analysis;Gas Chromatography-Mass Spectrometry/*methods;Limit of Detection;Tandem Mass Spectrometry/*methods;Volatile Organic Compounds/*analysis;Water Pollutants, Chemical/*analysis;Zebrafish/*embryology
rayyan-397318925	Expression of calcium channel transcripts in the zebrafish heart: dominance of T-type channels.	2018	The Journal of experimental biology	1477-9145 (Electronic)	Calcium channels are necessary for cardiac excitation-contraction (E-C) coupling, but Ca(2+) channel composition of fish hearts is still largely unknown. To this end, we determined transcript expression of Ca(2+) channels in the heart of zebrafish (Danio rerio), a popular model species. Altogether, 18 Ca(2+) channel α-subunit genes were expressed in both atrium and ventricle. Transcripts for 7 L-…	RAYYAN-INCLUSION: {"Darlan"=>"Included"} | RAYYAN-LABELS: 1st Evaluation by specific areas - Keywords to Neurotoxicity,1st Evaluation by specific areas - Keywords to Cardiotoxicity	10.1242/jeb.179226	Animals;Calcium/metabolism;Calcium Channels/genetics/*metabolism;Calcium Channels, T-Type/genetics/metabolism;*Gene Expression Regulation;Heart Atria/metabolism;Heart Ventricles/metabolism;Muscle Cells/metabolism;Patch-Clamp Techniques;Zebrafish/genetics/*physiology
rayyan-397318926	Lipid Nanoparticle Packaging Is an Effective and Nontoxic mRNA Delivery Platform in Embryonic Zebrafish.	2018	Zebrafish	1557-8542 (Electronic)	Lipid nanoparticles (LNPs) are an attractive platform for the delivery of therapeutic RNA molecules because LNPs are versatile, have been validated in clinical trials, and are well tolerated. Here, we test whether LNPs can be used to deliver a reporter green fluorescent protein (gfp) mRNA to different tissues in zebrafish embryos. We show that LNP-packaged gfp mRNA can be delivered, through injec…	RAYYAN-INCLUSION: {"Darlan"=>"Included"} | RAYYAN-LABELS: Keywords to embryo (0 to 3 dpf),RCC Acute toxicity in Environmental,1st Inclusion to Acute toxicity Keywords,Embryo stage by area of study and year: Acute toxicity,1nd Inclusion by valuation by application domain - Keywords to Environmental	10.1089/zeb.2017.1511	Animals;Gene Expression Regulation, Developmental;Gene Transfer Techniques;Green Fluorescent Proteins/genetics/metabolism;Lipids/*administration & dosage/chemistry;Nanoparticles/*administration & dosage/chemistry;RNA, Messenger/*administration & dosage/genetics;Tissue Distribution;Zebrafish/*embryology/genetics/*metabolism
rayyan-397318927	Analyzing Locomotor Activity in Zebrafish Larvae Using wrMTrck.	2017	Zebrafish	1557-8542 (Electronic)	The zebrafish has emerged as a new model system in behavioral neurobiology research. There are numerous assays available to analyze locomotor behavior, but most of these assays require sophisticated equipment and proprietary software. A freely available plugin, wrMTrck, originally developed to analyze locomotor response in Caenorhabditis elegans, has been used in this study to measure locomotion …	RAYYAN-INCLUSION: {"Darlan"=>"Included"} | RAYYAN-LABELS: Keywords to larvae (4 to 29 dpf),1st Inclusion to Neurotoxicity Keywords,Larval stage by area of study and year: Neurotoxicity,1st Evaluation by specific areas - Keywords to Neurotoxicity	10.1089/zeb.2016.1395	Animals;Behavior, Animal/physiology;Image Processing, Computer-Assisted/*methods;Larva/physiology;Locomotion/*physiology;*Software;Zebrafish/*embryology/*physiology
rayyan-397318928	GnRH-mediated olfactory and visual inputs promote mating-like behaviors in male zebrafish.	2017	PloS one	1932-6203 (Electronic)	The engagement of sexual behaviors is regulated by a number of factors which include gene expression, hormone circulation, and multi-sensory information integration. In zebrafish, when a male and a female are placed in the same container, they show mating-like behaviors regardless of whether they are kept together or separated by a net. No mating-like behaviors are observed when same-sex animals …	RAYYAN-INCLUSION: {"Darlan"=>"Included"} | RAYYAN-LABELS: 1st Inclusion to Cardiotoxicity Keywords	10.1371/journal.pone.0174143	Animals;Gonadotropin-Releasing Hormone/*metabolism;Male;Neurons/metabolism/physiology;Olfactory Bulb/*metabolism;Reproduction/physiology;Sexual Behavior, Animal/*physiology;Smell/physiology;Zebrafish/*metabolism/*physiology
rayyan-397318929	Sleep deprivation impairs cognitive performance in zebrafish: A matter of fact?	2018	Behavioural processes	1872-8308 (Electronic)	The zebrafish (Danio rerio) has become a valuable model organism for behavioral studies examining learning and memory. Its diurnal circadian rhythm and characterized sleep-like state make it comparable to mammals, features that have contributed to establishing this small vertebrate as a translational model for sleep research. Despite sleep being an evolutionarily conserved behavior, its mechanism…	RAYYAN-INCLUSION: {"Darlan"=>"Included"} | RAYYAN-LABELS: 1st Inclusion to Neurotoxicity Keywords,1st Evaluation by specific areas - Keywords to Neurotoxicity	10.1016/j.beproc.2018.04.004	Animals;Avoidance Learning/*physiology;Circadian Rhythm/physiology;Cognition/*physiology;Conditioning, Operant/physiology;Memory/*physiology;Sleep/*physiology;Sleep Deprivation/*psychology;Zebrafish/*physiology
rayyan-397318930	ALS-associated genes display CNS expression in the developing zebrafish.	2018	Gene expression patterns : GEP	1872-7298 (Electronic)	Amyotrophic lateral sclerosis (ALS) is characterized by progressive muscle atrophy resulting from the deterioration of motor neurons in the central nervous system (CNS). Recent genome-wide association studies have revealed several genes linked to ALS, further demonstrating the complexity of the disease. The zebrafish (Danio rerio) is an attractive model organism to study the function of the rapid…	RAYYAN-INCLUSION: {"Darlan"=>"Included"} | RAYYAN-LABELS: RCC Neurotoxicity in Disease model,1st Inclusion to Neurotoxicity Keywords,2nd Inclusion by valuation by application domain - Keywords to Disease model: Neurological	10.1016/j.gep.2018.08.003	Amyotrophic Lateral Sclerosis/*genetics/pathology;Animals;Animals, Genetically Modified/genetics/growth & development/metabolism;Central Nervous System/*metabolism;Phenotype;Zebrafish/*genetics/*growth & development/metabolism;Zebrafish Proteins/genetics
rayyan-397318931	Iridophores as a source of robustness in zebrafish stripes and variability in Danio patterns.	2018	Nature communications	2041-1723 (Electronic)	Zebrafish (Danio rerio) feature black and yellow stripes, while related Danios display different patterns. All these patterns form due to the interactions of pigment cells, which self-organize on the fish skin. Until recently, research focused on two cell types (melanophores and xanthophores), but newer work has uncovered the leading role of a third type, iridophores: by carefully orchestrated tr…	RAYYAN-INCLUSION: {"Darlan"=>"Included"} | RAYYAN-LABELS: 1st Inclusion to Neurotoxicity Keywords	10.1038/s41467-018-05629-z	Animals;Chromatophores/*metabolism;Computer Simulation;Models, Biological;*Pigmentation;Zebrafish/growth & development/*physiology
rayyan-397318932	Preheating mitigates cadmium toxicity in zebrafish livers: Evidence from promoter demethylation, gene transcription to biochemical levels.	2017	Aquatic toxicology (Amsterdam, Netherlands)	1879-1514 (Electronic)	The working hypothesis for this study was that moderate heat stress would alleviate the deleterious effects of subsequent cadmium (Cd) exposure on fish. Thus, zebrafish (Danio rerio) were subjected to water maintained at 26°C and 34°C for 4days, and then exposed to 0 or 200μg/L Cd for 1 week at 26°C. Multiple indicators were measured from livers of zebrafish at different levels, including DNA, RN…	RAYYAN-INCLUSION: {"Darlan"=>"Included"} | RAYYAN-LABELS: 1st Inclusion to Acute toxicity Keywords,1st Inclusion to Hepatotoxicity Keywords,1st Inclusion to Immunotoxicity Keywords,1st Evaluation by specific areas - Keywords to Neurotoxicity,1st Evaluation by specific areas - Keywords to Hepatotoxicity	10.1016/j.aquatox.2017.06.022	Animals;Cadmium/*toxicity;DNA Methylation/*drug effects;HSP70 Heat-Shock Proteins/metabolism;Lipid Peroxidation/drug effects/genetics;Liver/*drug effects/metabolism;Promoter Regions, Genetic;Thermotolerance/*physiology;Transcription, Genetic/*drug effects;Up-Regulation;Water Pollutants, Chemical/*toxicity;Zebrafish/genetics/*metabolism
rayyan-397318933	Zebrafish embryo tolerance to environmental stress factors-Concentration-dose response analysis of oxygen limitation, pH, and UV-light irradiation.	2017	Environmental toxicology and chemistry	1552-8618 (Electronic)	During the last century the increase in the mean global temperatures has been shown to impact on freshwater physicochemical parameters such as pH, dissolved oxygen, or ultraviolet (UV) light abundance. Changes in these parameters could modify the toxicity of environmental pollutants. Therefore, in the present study, the authors studied the tolerance (survival and sublethal endpoints) of zebrafish…	RAYYAN-INCLUSION: {"Darlan"=>"Included"} | RAYYAN-LABELS: Keywords to embryo (0 to 3 dpf),RCC Acute toxicity in Environmental,RCC Cardiotoxicity in Environmental,1st Inclusion to Acute toxicity Keywords,1st Inclusion to Cardiotoxicity Keywords,RCC Developmental Toxicity in Environmental,Embryo stage by area of study and year: Acute toxicity,Embryo stage by area of study and year: Cardiotoxicity,1…	10.1002/etc.3579	Animals;Dose-Response Relationship, Drug;Drug Tolerance;*Embryo, Nonmammalian/drug effects/radiation effects;Hydrogen-Ion Concentration;Lethal Dose 50;Oxygen/*analysis/pharmacology;*Ultraviolet Rays;Water Pollutants, Chemical/*toxicity;*Zebrafish/growth & development
rayyan-397318934	Interferon-independent antiviral activity of 25-hydroxycholesterol in a teleost fish.	2017	Antiviral research	1872-9096 (Electronic)	Oxysterols are a family of cholesterol oxygenated derivatives with diverse roles in many biological activities and have recently been linked with the induction of a cellular antiviral state. The antiviral effects of 25-hydroxycholesterol (25HC) extend to several mammalian enveloped and non-enveloped viruses. It has been reported that the expression of the gene encoding cholesterol 25-hydroxylase …	RAYYAN-INCLUSION: {"Darlan"=>"Included"} | RAYYAN-LABELS: Keywords to larvae (4 to 29 dpf),1st Inclusion to Acute toxicity Keywords,Larval stage by area of study and year: Acute toxicity	10.1016/j.antiviral.2017.08.003	Animals;Antiviral Agents/*pharmacology;Cell Line;Gene Expression;Hydroxycholesterols/immunology/*pharmacology;Immunity, Innate/drug effects;Interferon Type I/administration & dosage/*pharmacology;Larva/drug effects/genetics;Phylogeny;Rhabdoviridae/*drug effects;Rhabdoviridae Infections/drug therapy/*virology;Steroid Hydroxylases/*genetics/metabolism;Virus Internalization/drug effects;Virus Replic…
rayyan-397318935	Dose-dependent effects of gamma radiation on the early zebrafish development and gene expression.	2017	PloS one	1932-6203 (Electronic)	Ionizing radiation from natural sources or anthropogenic activity has the potential to cause oxidative stress or genetic damage in living organisms, through the ionization and excitation of molecules and the subsequent production of free radicals and reactive oxygen species (ROS). The present work focuses on radiation-induced biological effects using the zebrafish (Danio rerio) vertebrate model. …	RAYYAN-INCLUSION: {"Darlan"=>"Included"} | RAYYAN-LABELS: Keywords to embryo (0 to 3 dpf),Keywords to larvae (4 to 29 dpf),RCC Acute toxicity in Preclinical,RCC Hepatotoxicity in Preclinical,RCC - Neurotoxicity in Preclinical:,1st Inclusion to Acute toxicity Keywords,1st Inclusion to Hepatotoxicity Keywords,Embryonic stage to larval stage (0 hpf to 29 dpf),Embryo stage by area of study and year: …	10.1371/journal.pone.0179259	Animals;Ecosystem;Embryo, Nonmammalian/metabolism/radiation effects;Embryonic Development/genetics/radiation effects;*Gamma Rays;Gene Expression Profiling;Gene Expression Regulation, Developmental/*radiation effects;Larva/genetics/metabolism/radiation effects;Real-Time Polymerase Chain Reaction;Zebrafish/*genetics/growth & development/metabolism;Zebrafish Proteins/genetics/*metabolism
rayyan-397318936	Single or mixture halogenated chemicals? Risk assessment and developmental toxicity prediction on zebrafish embryos based on weighted descriptors approach.	2018	Chemosphere	1879-1298 (Electronic)	Halogenated chemicals including perfluoroalkyl substances (PFASs) represent an emerging class of endocrine-disrupting pollutants for human populations across the globe. Distress related to their environmental fate and toxicity has initiated several research projects, but the amount of experimental data available for these pollutants is limited. The objective of this study is to assess the toxicit…	RAYYAN-INCLUSION: {"Darlan"=>"Included"} | RAYYAN-LABELS: Keywords to embryo (0 to 3 dpf),RCC Developmental Toxicity in Preclinical,RCC Developmental Toxicity in Environmental,1st Inclusion to Developmental toxicity Keywords,Embryo stage by area of study and year: Developmental Toxicity,1nd Inclusion by valuation by application domain - Keywords to Environmental,3rd Inclusion by valuation by appl…	10.1016/j.chemosphere.2018.07.051	Animals;Drug Interactions;Endocrine Disruptors/*toxicity;Environmental Pollutants/toxicity;Humans;Hydrocarbons, Halogenated/*toxicity;Quantitative Structure-Activity Relationship;Risk Assessment;Zebrafish/embryology/*growth & development
rayyan-397318937	Quantitative proteomic reveals the dynamic of protein profile during final oocyte maturation in zebrafish.	2017	Biochemical and biophysical research communications	1090-2104 (Electronic)	The molecular mechanisms underlying final oocyte maturation in zebrafish (Danio rerio) remain poorly understood. The present study aimed to employ iTRAQ approach for a comprehensive characterization of during zebrafish oocyte maturation proteome and for comparison between fully-grow immature and mature oocytes prior to ovulation. A total of 1568 proteins were identified, which was representing th…	RAYYAN-INCLUSION: {"Darlan"=>"Included"} | RAYYAN-LABELS: RCC Reproductive toxicity in Preclinical,1st Evaluation by specific areas - Keywords to Reproductive toxicity,3rd Inclusion by valuation by application domain - Keywords to Preclinical studies,3rd Inclusion by valuation by application domain - Keywords to Pharmacology screening	10.1016/j.bbrc.2017.06.093	Animals;Female;Gene Expression Regulation, Developmental;Oocytes/*cytology/metabolism;*Oogenesis;Proteomics;Transcriptome;Zebrafish/genetics/*physiology;Zebrafish Proteins/analysis/genetics/*metabolism
rayyan-397318938	Impacts of triclosan exposure on zebrafish early-life stage: Toxicity and acclimation mechanisms.	2017	Aquatic toxicology (Amsterdam, Netherlands)	1879-1514 (Electronic)	Triclosan (TCS) is a broad spectrum antibacterial agent widely used in personal care products and present in most aquatic ecosystems. This study investigated the occurrence of triclosan acclimation and the biological mechanisms underlying the stress response triggered in early-life stage of zebrafish. Zebrafish eggs were first exposed to four different sublethal concentrations of TCS (2, 20, 50 a…	RAYYAN-INCLUSION: {"Darlan"=>"Included"} | RAYYAN-LABELS: Keywords to embryo (0 to 3 dpf),Keywords to larvae (4 to 29 dpf),RCC Neurotoxicity in Environmental,RCC Acute toxicity in Environmental,RCC Hepatotoxicity in Environmental,1st Inclusion to Neurotoxicity Keywords,1st Inclusion to Acute toxicity Keywords,1st Inclusion to Hepatotoxicity Keywords,RCC Developmental Toxicity in Environmental,1st…	10.1016/j.aquatox.2017.06.003	Acclimatization/*drug effects;Acetylcholinesterase/metabolism;Animals;Dose-Response Relationship, Drug;Fertilization/drug effects;Larva/drug effects/metabolism;Oxidative Stress/*drug effects;Proteomics;Time Factors;Triclosan/metabolism/*toxicity;Water Pollutants, Chemical/metabolism/*toxicity;Zebrafish/*growth & development/metabolism/physiology
rayyan-397318939	The endocannabinoid gene faah2a modulates stress-associated behavior in zebrafish.	2018	PloS one	1932-6203 (Electronic)	The ability to orchestrate appropriate physiological and behavioral responses to stress is important for survival, and is often dysfunctional in neuropsychiatric disorders that account for leading causes of global disability burden. Numerous studies have shown that the endocannabinoid neurotransmitter system is able to regulate stress responses and could serve as a therapeutic target for the mana…	RAYYAN-INCLUSION: {"Darlan"=>"Included"} | RAYYAN-LABELS: RCC Acute toxicity in Preclinical,RCC - Neurotoxicity in Preclinical:,1st Inclusion to Neurotoxicity Keywords,1st Inclusion to Acute toxicity Keywords,1st Evaluation by specific areas - Keywords to Neurotoxicity,3rd Inclusion by valuation by application domain - Keywords to Preclinical studies,3rd Inclusion by valuation by application doma…	10.1371/journal.pone.0190897	Animals;*Behavior, Animal;Endocannabinoids/*genetics;Gene Expression;*Stress, Physiological;Zebrafish/genetics/*physiology
rayyan-397318940	Tris(1,3-dichloro-2-propyl) phosphate disrupts axonal growth, cholinergic system and motor behavior in early life zebrafish.	2017	Aquatic toxicology (Amsterdam, Netherlands)	1879-1514 (Electronic)	Tris(1,3-dichloro-2-propyl) phosphate (TDCIPP) could have neurotoxic effects and alter motor behaviors in zebrafish (Danio rerio) larvae, however, the underlying mechanisms are still unknown. In this study, zebrafish embryos were subjected to waterborne exposure of TDCIPP at 100, 300, 600, 900μg/L from 2 to 120-h post-fertilization (hpf). Behavioral measurements indicate that TDCIPP exposure sign…	RAYYAN-INCLUSION: {"Darlan"=>"Included"} | RAYYAN-LABELS: Keywords to embryo (0 to 3 dpf),Keywords to larvae (4 to 29 dpf),1st Inclusion to Neurotoxicity Keywords,1st Inclusion to Acute toxicity Keywords,Embryonic stage to larval stage (0 hpf to 29 dpf),Embryo stage by area of study and year: Neurotoxicity,Larval stage by area of study and year: Neurotoxicity,Embryo stage by area of study and yea…	10.1016/j.aquatox.2017.09.003	Acetylcholine/metabolism;Acetylcholinesterase/metabolism;Animals;Animals, Genetically Modified;Axons/drug effects;Flame Retardants/*toxicity;Larva/drug effects/genetics/metabolism/physiology;Motor Activity/drug effects;Motor Neurons/drug effects;Organophosphorus Compounds/*toxicity;Water Pollutants, Chemical/*toxicity;Zebrafish/genetics/physiology
rayyan-397318941	Transcriptional Complexity and Distinct Expression Patterns of auts2 Paralogs in Danio rerio.	2017	G3 (Bethesda, Md.)	2160-1836 (Electronic)	Several genes that have been implicated in autism spectrum disorders (ASDs) have multiple transcripts. Therefore, comprehensive transcript annotation is critical for determining the respective gene function. The autism susceptibility candidate 2 (AUTS2) gene is associated with various neurological disorders, including autism and brain malformation. AUTS2 is important for activation of transcripti…	RAYYAN-INCLUSION: {"Darlan"=>"Included"} | RAYYAN-LABELS: RCC Neurotoxicity in Disease model,RCC Acute toxicity in Disease model,1st Inclusion to Neurotoxicity Keywords,RCC Developmental Toxicity in Disease model,1st Evaluation by specific areas - Keywords to Acute toxicity,1st Evaluation by specific areas - Keywords to Developmental toxicity,2nd Inclusion by valuation by application domain - Key…	10.1534/g3.117.042622	Animals;Brain/metabolism;Computer Simulation;Embryonic Development/genetics;Gene Duplication;*Gene Expression Regulation, Developmental;Genetic Loci;Genome;In Situ Hybridization;RNA, Messenger/genetics/metabolism;Sequence Homology, Amino Acid;*Transcription, Genetic;Zebrafish/embryology/*genetics;Zebrafish Proteins/chemistry/*genetics/metabolism
rayyan-397318942	Blood flow imaging in zebrafish by laser doppler digital holography.	2018	Microscopy research and technique	1097-0029 (Electronic)	Microvessel blood flow imaging techniques are widely used in biomedical research and clinical diagnostics where many diseases have a vascular etiology or involvement. For testing purposes, zebrafish embryo provides an ideal animal model to achieve high-resolution imaging of superficial and deeply localized vessels. Moreover, the study of the formation of a closed circulatory system in vertebrates…	RAYYAN-INCLUSION: {"Darlan"=>"Included"} | RAYYAN-LABELS: Keywords to embryo (0 to 3 dpf),Embryo stage by area of study and year: Cardiotoxicity,1st Evaluation by specific areas - Keywords to Cardiotoxicity,Embryo stage by area of study and year: Developmental Toxicity,1st Evaluation by specific areas - Keywords to Developmental toxicity	10.1002/jemt.22678	Animals;Blood Physiological Phenomena;Holography/*methods;Laser-Doppler Flowmetry/methods;Microvessels/*diagnostic imaging;Zebrafish/*anatomy & histology/blood/embryology
rayyan-397318943	Electrochemical simulation of triclosan metabolism and toxicological evaluation.	2018	The Science of the total environment	1879-1026 (Electronic)	Tricolsan (TCS), an antimicrobial agent, is considered as emerging pollutant due to its wide dispersive use in personal care products and high aquatic toxicity. In the present study, phase I metabolism of triclosan was investigated through laboratory electrochemical simulation studies. The products formed in the electrochemical (EC) cell were identified by online and offline coupling with QTRAP a…	RAYYAN-INCLUSION: {"Darlan"=>"Included"} | RAYYAN-LABELS: Keywords to embryo (0 to 3 dpf),RCC Acute toxicity in Environmental,1st Inclusion to Acute toxicity Keywords,RCC Developmental Toxicity in Environmental,1st Inclusion to Developmental toxicity Keywords,Embryo stage by area of study and year: Acute toxicity,Embryo stage by area of study and year: Developmental Toxicity,1st Evaluation by spe…	10.1016/j.scitotenv.2017.11.317	Animals;Anti-Infective Agents, Local/*metabolism/toxicity;Toxicity Tests;Triclosan/*metabolism/toxicity;Water Pollutants, Chemical/*metabolism/toxicity;Zebrafish/metabolism/*physiology
rayyan-397318944	Time does matter! Acute copper exposure abolishes rhythmicity of clock gene in Danio rerio.	2018	Ecotoxicology and environmental safety	1090-2414 (Electronic)	The circadian clock is a key cellular timing system that coordinates physiology and behavior. Light is a key regulator of the clock mechanism via its activation of Per and Cry clock gene expression. Evidence points to a key role of reactive oxygen species (ROS) in resetting this process. In this context, the aim of the present study was to explore copper as a ROS generator, using an innovative ap…	RAYYAN-INCLUSION: {"Darlan"=>"Included"} | RAYYAN-LABELS: 1st Inclusion to Neurotoxicity Keywords,1st Inclusion to Acute toxicity Keywords,1st Evaluation by specific areas - Keywords to Neurotoxicity	10.1016/j.ecoenv.2018.02.068	Animals;Catalase/metabolism;Circadian Clocks/*drug effects;Copper/*toxicity;Cryptochromes/genetics/metabolism;Eye Proteins/genetics/metabolism;Female;Gene Expression/drug effects;Male;Period Circadian Proteins/genetics/*metabolism;Superoxide Dismutase/metabolism;Zebrafish/genetics/metabolism;Zebrafish Proteins/genetics/*metabolism
rayyan-397318945	Genomic and biochemical characterization of sialic acid acetylesterase (siae) in zebrafish.	2017	Glycobiology	1460-2423 (Electronic)	Sialic acid acetylesterase (SIAE) removes acetyl moieties from the carbon 9 and 4 hydroxyl groups of sialic acid and recently a debate has been opened on its association to autoimmunity. Trying to get new insights on this intriguing enzyme we have studied siae in zebrafish (Danio rerio). In this teleost siae encodes for a polypeptide with a high degree of sequence identity to human and mouse coun…	RAYYAN-INCLUSION: {"Darlan"=>"Included"} | RAYYAN-LABELS: Keywords to embryo (0 to 3 dpf),Keywords to adult (90 dpf to 2 years),1st Inclusion to Neurotoxicity Keywords,Embryonic stage to adult (3 mpf to 2 years),1st Inclusion to Reproductive toxicity Keywords, Adult stage by area of study and year: Neurotoxicity,Embryo stage by area of study and year: Neurotoxicity, Adult stage by area of study a…	10.1093/glycob/cwx068	Acetylesterase/chemistry/genetics/*metabolism;Animals;COS Cells;Chlorocebus aethiops;Gene Expression Regulation, Developmental;*Genome;Humans;Kidney/metabolism;Liver/metabolism;Nervous System/metabolism;RNA, Messenger/genetics/metabolism;Sequence Homology, Nucleic Acid;Zebrafish/genetics/growth & development/metabolism;Zebrafish Proteins/chemistry/genetics/*metabolism
rayyan-397318946	Development of a high-throughput in vivo screening platform for particulate matter exposures.	2018	Environmental pollution (Barking, Essex : 1987)	1873-6424 (Electronic)	Particulate matter (PM) exposure is a public health burden with poorly understood health effect mechanisms and lacking an efficient model to compare the vast diversity of PM exposures. Zebrafish (Danio rerio) are amenable to high-throughput screening (HTS), but few studies have investigated PM toxicity in zebrafish, despite the multitude of advantages. To develop standardized exposure procedures,…	RAYYAN-INCLUSION: {"Darlan"=>"Included"} | RAYYAN-LABELS: Keywords to embryo (0 to 3 dpf),Keywords to larvae (4 to 29 dpf),RCC Acute toxicity in Preclinical,RCC - Neurotoxicity in Preclinical:,1st Inclusion to Neurotoxicity Keywords,1st Inclusion to Acute toxicity Keywords,RCC Developmental Toxicity in Preclinical,1st Inclusion to Developmental toxicity Keywords,Embryonic stage to larval stage (0…	10.1016/j.envpol.2018.01.025	Air Pollutants/*toxicity;Animals;Embryo, Nonmammalian;Environmental Monitoring/*methods;High-Throughput Screening Assays/*methods;Larva;Particulate Matter/*toxicity;Zebrafish/embryology/physiology
rayyan-397318947	Dynamic regulation of Pin1 expression and function during zebrafish development.	2017	PloS one	1932-6203 (Electronic)	The prolyl isomerase Pin1 plays a key role in the modulation of proline-directed phosphorylation signaling by inducing local conformational changes in phosphorylated protein substrates. Extensive studies showed different roles for Pin1 in physiological processes and pathological conditions such as cancer and neurodegenerative diseases. However, there are still several unanswered questions regardi…	RAYYAN-INCLUSION: {"Darlan"=>"Included"} | RAYYAN-LABELS: Keywords to adult (90 dpf to 2 years), Adult stage by area of study and year: Neurotoxicity,1st Evaluation by specific areas - Keywords to Neurotoxicity	10.1371/journal.pone.0175939	Animals;*Gene Expression Regulation, Developmental;*Gene Expression Regulation, Enzymologic;NIMA-Interacting Peptidylprolyl Isomerase/genetics/*metabolism;Substrate Specificity;Zebrafish/*embryology
rayyan-397318948	QSAR for baseline toxicity and classification of specific modes of action of ionizable organic chemicals in the zebrafish embryo toxicity test.	2019	Aquatic toxicology (Amsterdam, Netherlands)	1879-1514 (Electronic)	The fish embryo toxicity (FET) test with the zebrafish Danio rerio is widely used to assess the acute toxicity of chemicals thereby serving as animal alternative to the acute fish toxicity test. The minimal toxicity of neutral chemicals in the FET can be predicted with a previously published Quantitative Structure-Activity Relationship (QSAR) based on the liposome-water partition coefficient K(li…	RAYYAN-INCLUSION: {"Darlan"=>"Included"} | RAYYAN-LABELS: Keywords to embryo (0 to 3 dpf),RCC Acute toxicity in Preclinical,1st Inclusion to Acute toxicity Keywords,RCC Developmental Toxicity in Preclinical,1st Inclusion to Developmental toxicity Keywords,Embryo stage by area of study and year: Acute toxicity,Embryo stage by area of study and year: Developmental Toxicity,3rd Inclusion by valuatio…	10.1016/j.aquatox.2018.12.003	Animals;Embryo, Nonmammalian/*drug effects;Inhibitory Concentration 50;Ions;Organic Chemicals/*chemistry/*toxicity;*Quantitative Structure-Activity Relationship;*Toxicity Tests, Acute;Water Pollutants, Chemical/toxicity;Zebrafish/*embryology
rayyan-397318949	The Cannabinoid Receptor Interacting Proteins 1 of zebrafish are not required for morphological development, viability or fertility.	2017	Scientific reports	2045-2322 (Electronic)	The Cannabinoid Receptor Interacting Protein 1 (Cnrip1) was discovered as an interactor with the intracellular region of Cannabinoid Receptor 1 (CB1R, also known as Cnr1 or CB1). Functional assays in mouse show cannabinoid sensitivity changes and Cnrip1 has recently been suggested to control eye development in Xenopus laevis. Two Cnrip1 genes are described in zebrafish, cnrip1a and cnrip1b. In si…	RAYYAN-INCLUSION: {"Darlan"=>"Included"} | RAYYAN-LABELS: 1st Inclusion to Reproductive toxicity Keywords,1st Evaluation by specific areas - Keywords to Developmental toxicity	10.1038/s41598-017-05017-5	Animals;Fertility;Gene Expression Profiling;Gene Knockout Techniques;Intracellular Signaling Peptides and Proteins/genetics/*metabolism;Nonsense Mediated mRNA Decay;Zebrafish/embryology/growth & development/*physiology;Zebrafish Proteins/genetics/*metabolism
rayyan-397318950	Evidence that fertility trades off with early offspring fitness as males age.	2018	Proceedings. Biological sciences	1471-2954 (Electronic)	Models of ageing predict that sperm function and fertility should decline with age as sperm are exposed to free radical damage and mutation accumulation. However, theory also suggests that mating with older males should be beneficial for females because survival to old age is a demonstration of a male's high genetic and/or phenotypic quality. Consequently, declines in sperm fitness may be offset …	RAYYAN-INCLUSION: {"Darlan"=>"Included"} | RAYYAN-LABELS: 1st Inclusion to Acute toxicity Keywords,1st Inclusion to Reproductive toxicity Keywords	10.1098/rspb.2017.2174	Age Factors;*Aging;Animals;Cross-Sectional Studies;*Fertility;Genetic Fitness;Longitudinal Studies;Male;*Reproduction;Zebrafish/*physiology
rayyan-397318951	Culture of Adult Transgenic Zebrafish Retinal Explants for Live-cell Imaging by Multiphoton Microscopy.	2017	Journal of visualized experiments : JoVE	1940-087X (Electronic)	An endogenous regeneration program is initiated by Müller glia in the adult zebrafish (Danio rerio) retina following neuronal damage and death. The Müller glia re-enter the cell cycle and produce neuronal progenitor cells that undergo subsequent rounds of cell divisions and differentiate into the lost neuronal cell types. Both Müller glia and neuronal progenitor cell nuclei replicate their DNA an…	RAYYAN-INCLUSION: {"Darlan"=>"Included"} | RAYYAN-LABELS: Keywords to adult (90 dpf to 2 years),1st Inclusion to Neurotoxicity Keywords, Adult stage by area of study and year: Neurotoxicity	10.3791/55335	Animals;Animals, Genetically Modified;Cells, Cultured;Microscopy;Microscopy, Fluorescence, Multiphoton/*methods;Models, Animal;Retina/*cytology;Zebrafish/*physiology
rayyan-397318952	Characterization of prostate cancer cell progression in zebrafish xenograft model.	2018	International journal of oncology	1791-2423 (Electronic)	Early diagnosis of prostate cancer (PCa) is critical for the application of efficient treatment to PCa patients. However, the majority of PCas remains indolent from several months to several years before malignancy. Current diagnosis methods have limitations in their reliability and are inefficient in time cost. Thus, an efficient in vivo PCa cell xenograft model is highly desired for diagnostic …	RAYYAN-INCLUSION: {"Darlan"=>"Included"} | RAYYAN-LABELS: Keywords to larvae (4 to 29 dpf),RCC Acute toxicity in Preclinical,1st Inclusion to Acute toxicity Keywords,Larval stage by area of study and year: Acute toxicity,3rd Inclusion by valuation by application domain - Keywords to Drug screening,3rd Inclusion by valuation by application domain - Keywords to Preclinical studies	10.3892/ijo.2017.4189	Animals;Cell Line, Tumor;Cell Proliferation/physiology;*Disease Models, Animal;Disease Progression;Heterografts;Humans;Male;Prostatic Neoplasms/*pathology;Zebrafish/*embryology
rayyan-397318953	Growth and recovery of zebrafish embryos after developmental exposure to raw and ozonated oil sands process-affected water.	2018	Chemosphere	1879-1298 (Electronic)	Due to the increasing volume of oil sands process-affect water (OSPW) and its toxicity to aquatic organisms, it is important to fully understand its effects and study remediation processes that will enable its release to the environment. Ozone treatment is currently being considered as a tool to expedite remediation, as it is known to degrade toxic organic compounds present in OSPW. In this study…	RAYYAN-INCLUSION: {"Darlan"=>"Included"} | RAYYAN-LABELS: Keywords to embryo (0 to 3 dpf),1st Inclusion to Neurotoxicity Keywords,1st Inclusion to Acute toxicity Keywords,1st Inclusion to Hepatotoxicity Keywords,Embryo stage by area of study and year: Neurotoxicity,Embryo stage by area of study and year: Acute toxicity,Embryo stage by area of study and year: Hepatotoxicity,1st Evaluation by speci…	10.1016/j.chemosphere.2018.05.028	Animals;Oil and Gas Fields/*chemistry;Ozone/*chemistry;Water Pollutants, Chemical/*toxicity;Zebrafish/*embryology
rayyan-397318954	Earth-strength magnetic field affects the rheotactic threshold of zebrafish swimming in shoals.	2017	Comparative biochemistry and physiology. Part A, Molecular & integrative physiology	1531-4332 (Electronic)	Rheotaxis, the unconditioned orienting response to water currents, is a main component of fish behavior. Rheotaxis is achieved using multiple sensory systems, including visual and tactile cues. Rheotactic orientation in open or low-visibility waters might also benefit from the stable frame of reference provided by the geomagnetic field, but this possibility has not been explored before. Zebrafish…	RAYYAN-INCLUSION: {"Darlan"=>"Included"} | RAYYAN-LABELS: 1st Inclusion to Neurotoxicity Keywords,1st Evaluation by specific areas - Keywords to Neurotoxicity	10.1016/j.cbpa.2016.11.019	Animals;Fresh Water;*Magnetic Fields;*Swimming;Zebrafish/*physiology
rayyan-397318955	Ontogeny of collective behavior reveals a simple attraction rule.	2017	Proceedings of the National Academy of Sciences of the United States of America	1091-6490 (Electronic)	The striking patterns of collective animal behavior, including ant trails, bird flocks, and fish schools, can result from local interactions among animals without centralized control. Several of these rules of interaction have been proposed, but it has proven difficult to discriminate which ones are implemented in nature. As a method to better discriminate among interaction rules, we propose to f…	RAYYAN-INCLUSION: {"Darlan"=>"Included"} | RAYYAN-LABELS: Keywords to larvae (4 to 29 dpf),Keywords to adult (90 dpf to 2 years),1st Inclusion to Neurotoxicity Keywords,Larvae stage to adult stage (30 dpf to 3 mpf),Larval stage to adult stage (30 dpf to 3 mpf), Adult stage by area of study and year: Neurotoxicity,Larval stage by area of study and year: Neurotoxicity	10.1073/pnas.1616926114	Animals;Behavior, Animal;Larva/*physiology;Machine Learning;*Mass Behavior;*Models, Statistical;Zebrafish/*physiology
rayyan-397318956	An automatic method to calculate heart rate from zebrafish larval cardiac videos.	2018	BMC bioinformatics	1471-2105 (Electronic)	BACKGROUND: Zebrafish is a widely used model organism for studying heart development and cardiac-related pathogenesis. With the ability of surviving without a functional circulation at larval stages, strong genetic similarity between zebrafish and mammals, prolific reproduction and optically transparent embryos, zebrafish is powerful in modeling mammalian cardiac physiology and pathology as well …	RAYYAN-INCLUSION: {"Darlan"=>"Included"} | RAYYAN-LABELS: Keywords to embryo (0 to 3 dpf),Keywords to larvae (4 to 29 dpf),1st Inclusion to Cardiotoxicity Keywords,Embryonic stage to larval stage (0 hpf to 29 dpf),Embryo stage by area of study and year: Cardiotoxicity,Larval stage by area of study and year: Cardiotoxicity,Embryo stage by area of study and year: Developmental Toxicity,Larval stage…	10.1186/s12859-018-2166-6	Animals;Heart Rate/*physiology;Larva/*physiology;Videotape Recording/*methods;Zebrafish/*physiology
rayyan-397318957	Clock genes expression and locomotor activity are altered along the light-dark cycle in transgenic zebrafish overexpressing growth hormone.	2017	Transgenic research	1573-9368 (Electronic)	In the present work it was demonstrated that transgenic Danio rerio overexpressing growth hormone (GH-transgenic) present either altered gene expression at a determined time point, or different expression pattern along the LD cycle, when compared with non-transgenic (NT) animals, in the positive and negative loops of the circadian system. Gene expression of clock paralogs was reduced in GH fish a…	RAYYAN-INCLUSION: {"Darlan"=>"Included"} | RAYYAN-LABELS: 1st Inclusion to Neurotoxicity Keywords,1st Evaluation by specific areas - Keywords to Neurotoxicity	10.1007/s11248-017-0039-9	ARNTL Transcription Factors/genetics;Animals;*Animals, Genetically Modified;DNA-Binding Proteins/genetics;Female;Gene Expression Regulation;Growth Hormone/*genetics;Locomotion/genetics;Male;Muscle, Skeletal/physiology;Photoperiod;Zebrafish/*genetics/physiology;Zebrafish Proteins/*genetics
rayyan-397318958	In vivo Host-Pathogen Interaction as Revealed by Global Proteomic Profiling of Zebrafish Larvae.	2017	Frontiers in cellular and infection microbiology	2235-2988 (Electronic)	The outcome of a host-pathogen interaction is determined by the conditions of the host, the pathogen, and the environment. Although numerous proteomic studies of in vitro-grown microbial pathogens have been performed, in vivo proteomic approaches are still rare. In addition, increasing evidence supports that in vitro studies inadequately reflect in vivo conditions. Choosing the proper host is ess…	RAYYAN-INCLUSION: {"Darlan"=>"Included"} | RAYYAN-LABELS: Keywords to embryo (0 to 3 dpf),Keywords to larvae (4 to 29 dpf),RCC Acute toxicity in Disease model,RCC Immunotoxicity in Disease model,1st Inclusion to Acute toxicity Keywords,1st Inclusion to Immunotoxicity Keywords,Embryonic stage to larval stage (0 hpf to 29 dpf),Embryo stage by area of study and year: Acute toxicity,Embryo stage by a…	10.3389/fcimb.2017.00334	Animals;Bacterial Proteins/*analysis;Disease Models, Animal;Fish Proteins/*analysis;*Host-Pathogen Interactions;Larva/microbiology;Proteome/*analysis;Proteomics;Pseudomonas Infections/*microbiology;Pseudomonas aeruginosa/*growth & development;Zebrafish/*microbiology
rayyan-397318959	Zebrafish, a Novel Model System to Study Uremic Toxins: The Case for the Sulfur Amino Acid Lanthionine.	2018	International journal of molecular sciences	1422-0067 (Electronic)	The non-proteinogenic amino acid lanthionine is a byproduct of hydrogen sulfide biosynthesis: the third endogenous vasodilator gas, after nitric oxide and carbon monoxide. While hydrogen sulfide is decreased in uremic patients on hemodialysis, lanthionine is increased and has been proposed as a new uremic toxin, since it is able to impair hydrogen sulfide production in hepatoma cells. To characte…	RAYYAN-INCLUSION: {"Darlan"=>"Included"} | RAYYAN-LABELS: Keywords to embryo (0 to 3 dpf),RCC Neurotoxicity in Environmental,RCC Cardiotoxicity in Environmental,RCC Immunotoxicity in Environmental,1st Inclusion to Cardiotoxicity Keywords,1st Inclusion to Immunotoxicity Keywords,Embryo stage by area of study and year: Neurotoxicity,Embryo stage by area of study and year: Cardiotoxicity,Embryo stag…	10.3390/ijms19051323	Alanine/*analogs & derivatives/toxicity;Animals;*Disease Models, Animal;Organogenesis/drug effects;Sulfides/*toxicity;Toxins, Biological/*toxicity;Uremia/*etiology/metabolism/pathology;Xenobiotics/toxicity;Zebrafish/embryology/*metabolism/physiology
rayyan-397318960	Single and combined exposure of microcystin-LR and nitrite results in reproductive endocrine disruption via hypothalamic-pituitary-gonadal-liver axis.	2018	Chemosphere	1879-1298 (Electronic)	Microcystin-LR (MC-LR) released by Microcystis blooms degradation usually co-exists with a chemical called nitrite, posing a serious harm to aquatic organisms. To assess the single and combined effects of MC-LR and nitrite on the reproductive endocrine system, a fully factorial experiment was designed and adult male zebrafish (Danio rerio) were exposed to 9 treatment combinations of MC-LR (0, 3, …	RAYYAN-INCLUSION: {"Darlan"=>"Included"} | RAYYAN-LABELS: RCC Acute toxicity in Disease model,Keywords to adult (90 dpf to 2 years),1st Inclusion to Acute toxicity Keywords,RCC Reproductive toxicity in Disease model,1st Inclusion to Reproductive toxicity Keywords, Adult stage by area of study and year: Acute toxicity, Adult stage by area of study and year: Reproductive Toxicity,1st Evaluation by …	10.1016/j.chemosphere.2018.08.049	Animals;Drug Synergism;Endocrine Disruptors/*toxicity;Endocrine System/drug effects;Enzyme Inhibitors/pharmacology;Gene Expression Regulation/drug effects;Gonads/drug effects;Male;Marine Toxins;Microcystins/*toxicity;Microcystis/metabolism;Nitrites/metabolism/*pharmacology;Reproduction/drug effects;Testis/drug effects;Water Pollutants, Chemical/toxicity;Zebrafish/growth & development/metabolism
rayyan-397318961	Fish prey change strategy with the direction of a threat.	2017	Proceedings. Biological sciences	1471-2954 (Electronic)	Predation is a fundamental interaction between species, yet it is unclear what escape strategies are effective for prey survival. Classical theory proposes that prey should either escape in a direction that conforms to a performance optimum or that is random and therefore unpredictable. Here, we show that larval zebrafish (Danio rerio) instead use a mixed strategy that may be either random or dir…	RAYYAN-INCLUSION: {"Darlan"=>"Included"} | RAYYAN-LABELS: Keywords to larvae (4 to 29 dpf),1st Inclusion to Acute toxicity Keywords,Larval stage by area of study and year: Acute toxicity	10.1098/rspb.2017.0393	Animals;*Escape Reaction;Larva/physiology;*Predatory Behavior;Zebrafish/*physiology
rayyan-397318962	Nkx2.5 is essential to establish normal heart rate variability in the zebrafish embryo.	2017	American journal of physiology. Regulatory, integrative and comparative physiology	1522-1490 (Electronic)	Heart rate variability (HRV) has become an important clinical marker of cardiovascular health and a research measure for the study of the cardiac conduction system and its autonomic controls. While the zebrafish (Danio rerio) is an ideal vertebrate model for understanding heart development, HRV has only recently been investigated in this system. We have previously demonstrated that nkx2.5 and nkx…	RAYYAN-INCLUSION: {"Darlan"=>"Included"} | RAYYAN-LABELS: Keywords to embryo (0 to 3 dpf),1st Inclusion to Cardiotoxicity Keywords,Embryo stage by area of study and year: Cardiotoxicity,Embryo stage by area of study and year: Developmental Toxicity,1st Evaluation by specific areas - Keywords to Developmental toxicity	10.1152/ajpregu.00223.2016	Animals;Embryonic Development/*physiology;Heart Rate/*physiology;Homeobox Protein Nkx-2.5/*metabolism;Zebrafish/*embryology/*physiology;Zebrafish Proteins/*metabolism
rayyan-397318963	Uptake, depuration, dose estimation and effects in zebrafish exposed to Am-241 via dietary route.	2018	Journal of environmental radioactivity	1879-1700 (Electronic)	Zebrafish were chronically exposed to Am-241, an alpha-emitting radionuclide via daily consumption of an enriched artificial diet. Am-241 uptake was quantified in Danio rerio after 5 and 21 days of exposure via daily Am-spiked food ingestion and after 21 days of exposure followed by 5 days of depuration. Americium accumulates mostly in digestive tract, muscle, rest of the body but the accumulatio…	RAYYAN-INCLUSION: {"Darlan"=>"Included"} | RAYYAN-LABELS: 1st Inclusion to Acute toxicity Keywords,1st Inclusion to Hepatotoxicity Keywords,1st Evaluation by specific areas - Keywords to Hepatotoxicity	10.1016/j.jenvrad.2018.08.011	Americium/*metabolism;Animals;*Dietary Exposure;*Radiation Dosage;Water Pollutants, Radioactive/*metabolism;Zebrafish/*physiology
rayyan-397318964	Delay of Initial Feeding of Zebrafish Larvae Until 8 Days Postfertilization Has No Impact on Survival or Growth Through the Juvenile Stage.	2018	Zebrafish	1557-8542 (Electronic)	The use of early-stage zebrafish for biomedical research spans early organogenesis to free-swimming larva. A key benefit of this model organism is that repeated assessments spanning several days can be performed of individual larvae within a single experiment, often in conjunction with administered drugs. However, the initiation of feeding, typically at 5 days postfertilization (dpf), can make se…	RAYYAN-INCLUSION: {"Darlan"=>"Included"} | RAYYAN-LABELS: Keywords to larvae (4 to 29 dpf),Keywords to juvenile (30 to 89 dpf),1st Inclusion to Acute toxicity Keywords,Larval stage to juvenile stage (29 hpf to 3 mpf),Larval stage by area of study and year: Neurotoxicity,Larval stage by area of study and year: Acute toxicity,Juvenile stage by area of study and year: Neurotoxicity,Juvenile stage by…	10.1089/zeb.2018.1579	Animals;Feeding Behavior;Fertilization;*Food Deprivation;Larva/physiology;Survival Rate;Zebrafish/*growth & development/*physiology
rayyan-397318965	Survey of Human Chromosome 21 Gene Expression Effects on Early Development in Danio rerio.	2018	G3 (Bethesda, Md.)	2160-1836 (Electronic)	Trisomy for human chromosome 21 (Hsa21) results in Down syndrome (DS), one of the most genetically complex conditions compatible with human survival. Assessment of the physiological consequences of dosage-driven overexpression of individual Hsa21 genes during early embryogenesis and the resulting contributions to DS pathology in mammals are not tractable in a systematic way. A recent study looked…	RAYYAN-INCLUSION: {"Darlan"=>"Included"} | RAYYAN-LABELS: Keywords to embryo (0 to 3 dpf),1st Inclusion to Acute toxicity Keywords,1st Inclusion to Cardiotoxicity Keywords,Embryo stage by area of study and year: Acute toxicity,Embryo stage by area of study and year: Cardiotoxicity,Embryo stage by area of study and year: Developmental Toxicity,1st Evaluation by specific areas - Keywords to Develop…	10.1534/g3.118.200144	Animals;*Chromosomes, Human, Pair 21;Disease Models, Animal;Down Syndrome/genetics;Gene Dosage;*Gene Expression Regulation, Developmental;Gene Library;Genetic Association Studies;Genetic Complementation Test;Humans;Phenotype;Zebrafish/*embryology/*genetics
rayyan-397318966	simUfish: An Interactive Application to Teach K-12 Students About Zebrafish Behavior.	2017	Zebrafish	1557-8542 (Electronic)	As the zebrafish is rapidly becoming a species of choice in preclinical research, several efforts are being placed toward creating educational programs for K-12 students based on this promising model organism. However, as any other model organisms, the use of zebrafish in classroom settings requires additional experimental resources and poses ethical challenges related to animal use. To mitigate …	RAYYAN-INCLUSION: {"Darlan"=>"Included"} | RAYYAN-LABELS: RCC - Neurotoxicity in Preclinical:,1st Inclusion to Neurotoxicity Keywords,1st Evaluation by specific areas - Keywords to Neurotoxicity,3rd Inclusion by valuation by application domain - Keywords to Preclinical studies	10.1089/zeb.2016.1409	Adolescent;Animals;Behavior, Animal;Behavioral Research/*education;Child;Female;Humans;Laboratory Animal Science/*education;Male;*Models, Animal;*Software;Students;Zebrafish/*physiology
rayyan-397318967	Dual Transcriptomics of Host-Pathogen Interaction of Cystic Fibrosis Isolate Pseudomonas aeruginosa PASS1 With Zebrafish.	2018	Frontiers in cellular and infection microbiology	2235-2988 (Electronic)	Pseudomonas aeruginosa is a significant cause of mortality in patients with cystic fibrosis (CF). To explore the interaction of the CF isolate P. aeruginosa PASS1 with the innate immune response, we have used Danio rerio (zebrafish) as an infection model. Confocal laser scanning microscopy (CLSM) enabled visualization of direct interactions between zebrafish macrophages and P. aeruginosa PASS1. D…	RAYYAN-INCLUSION: {"Darlan"=>"Included"} | RAYYAN-LABELS: Keywords to embryo (0 to 3 dpf),RCC Acute toxicity in Disease model,RCC Immunotoxicity in Disease model,1st Inclusion to Acute toxicity Keywords,1st Inclusion to Immunotoxicity Keywords,Embryo stage by area of study and year: Acute toxicity,Embryo stage by area of study and year: Immunotoxicity,1st Evaluation by specific areas - Keywords t…	10.3389/fcimb.2018.00406	Adult;Animals;Cystic Fibrosis/*microbiology;Disease Models, Animal;Female;Gene Expression Regulation, Bacterial;Host-Pathogen Interactions/*genetics/immunology;Humans;Immunity, Innate;Macrophages/metabolism;Pseudomonas Infections/*genetics/immunology/microbiology;Pseudomonas aeruginosa/*genetics/isolation & purification;Sequence Analysis, RNA;*Transcriptome;Virulence/genetics;Zebrafish/embryology…
rayyan-397318968	Evaluation of multiwalled carbon nanotubes toxicity in two fish species.	2018	Ecotoxicology and environmental safety	1090-2414 (Electronic)	Carbon Nanotubes are among the most promising materials for the technology industry. Their unique physical and chemical proprieties may reduce the production costs and improve the efficiency of a large range of products. However, the same characteristics that have made nanomaterials interesting for industry may be responsible for inducing toxic effects on the aquatic organisms. Since the carbon n…	RAYYAN-INCLUSION: {"Darlan"=>"Included"} | RAYYAN-LABELS: RCC Genotoxicity in Environmental,RCC Neurotoxicity in Environmental,RCC Acute toxicity in Environmental,RCC Hepatotoxicity in Environmental,1st Inclusion to Genotoxicity Keywords,1st Inclusion to Neurotoxicity Keywords,1st Inclusion to Acute toxicity Keywords,1st Inclusion to Hepatotoxicity Keywords,1st Evaluation by specific areas - Keyw…	10.1016/j.ecoenv.2017.12.034	Animals;Biomarkers/metabolism;Characidae/genetics/*metabolism;Comet Assay;*DNA Damage;Mutagenicity Tests;Nanotubes, Carbon/*toxicity;Oxidative Stress/*drug effects;Species Specificity;Toxicity Tests, Acute;Toxicity Tests, Subchronic;Water Pollutants, Chemical/*toxicity;Zebrafish/genetics/*metabolism
rayyan-397318969	Tritiated water exposure disrupts myofibril structure and induces mis-regulation of eye opacity and DNA repair genes in zebrafish early life stages.	2018	Aquatic toxicology (Amsterdam, Netherlands)	1879-1514 (Electronic)	Tritium ((3)H) is a radioactive isotope of hydrogen. In the environment, the most common form of tritium is tritiated water (HTO). The present study aimed to identify early biomarkers of HTO contamination through the use of an aquatic model, the zebrafish (Danio rerio). We used the zebrafish embryo-larvae model to investigate the modes of action of HTO exposure at dose rates of 0.4 and 4 mGy/h, d…	RAYYAN-INCLUSION: {"Darlan"=>"Included"} | RAYYAN-LABELS: Keywords to embryo (0 to 3 dpf),Keywords to larvae (4 to 29 dpf),1st Inclusion to Acute toxicity Keywords,1st Inclusion to Hepatotoxicity Keywords,Embryonic stage to larval stage (0 hpf to 29 dpf),Embryo stage by area of study and year: Acute toxicity,Embryo stage by area of study and year: Hepatotoxicity,Larval stage by area of study and …	10.1016/j.aquatox.2018.04.012	Animals;DNA Damage/genetics;DNA Repair/*genetics;Embryo, Nonmammalian/drug effects;Eye/*drug effects;Gene Expression Profiling;Gene Expression Regulation, Developmental/*drug effects;Hydrogen Peroxide/metabolism;Larva/drug effects/genetics;Life Cycle Stages/*drug effects/genetics;Muscles/drug effects/ultrastructure;Myofibrils/*chemistry;Oxidative Stress/drug effects;Principal Component Analysis;S…
rayyan-397318970	Modeling hypercholesterolemia and vascular lipid accumulation in LDL receptor mutant zebrafish.	2018	Journal of lipid research	1539-7262 (Electronic)	Elevated plasma LDL cholesterol is the dominant risk factor for the development of atherosclerosis and cardiovascular disease. Deficiency in the LDL receptor (LDLR) is a major cause of familial hypercholesterolemia in humans, and the LDLR knockout mouse is a major animal model of atherosclerosis. Here we report the generation and characterization of an ldlr mutant zebrafish as a new animal model …	RAYYAN-INCLUSION: {"Darlan"=>"Included"} | RAYYAN-LABELS: Keywords to larvae (4 to 29 dpf),RCC Acute toxicity in Disease model,RCC Hepatotoxicity in Disease model,1st Inclusion to Acute toxicity Keywords,Larval stage by area of study and year: Acute toxicity,Larval stage by area of study and year: Hepatotoxicity,1st Evaluation by specific areas - Keywords to Hepatotoxicity,2nd Inclusion by valuat…	10.1194/jlr.D081521	Animals;Atherosclerosis/genetics/metabolism;*Disease Models, Animal;Hypercholesterolemia/*metabolism;*Lipid Metabolism;*Lipids;*Mutation;Receptors, LDL/deficiency/*genetics/metabolism;Zebrafish/*genetics/*metabolism
rayyan-397318971	Dietary Supplementation With ω6 LC-PUFA-Rich Algae Modulates Zebrafish Immune Function and Improves Resistance to Streptococcal Infection.	2018	Frontiers in immunology	1664-3224 (Electronic)	Arachidonic acid (ARA, 20:4n-6) and dihomo-γ-linolenic acid (DGLA, 20:3n-6) are omega-6 long-chain polyunsaturated fatty acids (LC-PUFA), which are key precursors for lipid mediators of the immune system and inflammatory response. The microalga Lobosphaera incisa (WT) and its Δ5-desaturase mutant P127 (MUT) are unique photosynthetic sources for ARA and DGLA, respectively. This study explores the …	RAYYAN-INCLUSION: {"Darlan"=>"Included"} | RAYYAN-LABELS: 1st Inclusion to Acute toxicity Keywords,1st Evaluation by specific areas - Keywords to Immunotoxicity	10.3389/fimmu.2018.01960	*Animal Feed;Animals;*Chlorophyta;Fatty Acids, Omega-6/*pharmacology;*Fish Diseases/diet therapy/immunology/pathology;*Microalgae;*Streptococcal Infections/diet therapy/immunology/pathology/veterinary;Streptococcus iniae/*immunology;*Zebrafish/immunology/microbiology
rayyan-397318972	Transgenerational endocrine disruption and neurotoxicity in zebrafish larvae after parental exposure to binary mixtures of decabromodiphenyl ether (BDE-209) and lead.	2017	Environmental pollution (Barking, Essex : 1987)	1873-6424 (Electronic)	Polybrominated diphenyl ethers (PBDEs) and heavy metals are two key groups of electric and electronic equipment contaminants. Despite their co-occurrence in aquatic environments, their combined effects remain largely unknown, particularly under a chronic exposure regime. In the present study, adult zebrafish (Danio rerio) were exposed to environmentally relevant concentrations of BDE-209 and lead…	RAYYAN-INCLUSION: {"Darlan"=>"Included"} | RAYYAN-LABELS: Keywords to larvae (4 to 29 dpf),RCC Neurotoxicity in Disease model,RCC Neurotoxicity in Environmental,RCC Acute toxicity in Disease model,RCC Acute toxicity in Environmental,Keywords to adult (90 dpf to 2 years),1st Inclusion to Neurotoxicity Keywords,1st Inclusion to Acute toxicity Keywords,RCC Reproductive toxicity in Disease model,RCC …	10.1016/j.envpol.2017.06.053	Animals;Endocrine Disruptors/*toxicity;Halogenated Diphenyl Ethers/metabolism/*toxicity;Larva/drug effects;Lead/metabolism/*toxicity;Nervous System/*drug effects;Thyroid Gland/metabolism;Toxicity Tests;Water Pollutants, Chemical/*toxicity;Zebrafish/metabolism/*physiology
rayyan-397318973	Isthmin 1 (ism1) is required for normal hematopoiesis in developing zebrafish.	2018	PloS one	1932-6203 (Electronic)	Hematopoiesis is an essential and highly regulated biological process that begins with hematopoietic stem cells (HSCs). In healthy organisms, HSCs are responsible for generating a multitude of mature blood cells every day, yet the molecular pathways that instruct HSCs to self-renew and differentiate into post-mitotic blood cells are not fully known. To understand these molecular pathways, we inve…	RAYYAN-INCLUSION: {"Darlan"=>"Included"} | RAYYAN-LABELS: Keywords to adult (90 dpf to 2 years),Adult stage by area of study and year: Immunotoxicity,1st Evaluation by specific areas - Keywords to Immunotoxicity	10.1371/journal.pone.0196872	Animals;Cell Line;Gene Expression Regulation/*physiology;Gene Knockdown Techniques;Hematopoiesis/*physiology;Hematopoietic Stem Cells/cytology/*metabolism;Zebrafish/genetics/*metabolism;Zebrafish Proteins/genetics/*metabolism
rayyan-397318974	In vivo quantification of mechanical properties of caudal fins in adult zebrafish.	2018	The Journal of experimental biology	1477-9145 (Electronic)	The caudal fins of adult zebrafish are supported by multiple bony rays that are laterally interconnected by soft interray tissue. Little is known about the fin's mechanical properties that influence bending in response to hydrodynamic forces during swimming. Here, we developed an experimental setup to measure the elastic properties of caudal fins in vivo by applying micro-Newton forces to obtain …	RAYYAN-INCLUSION: {"Darlan"=>"Included"} | RAYYAN-LABELS: Keywords to adult (90 dpf to 2 years), Adult stage by area of study and year: Neurotoxicity,1st Evaluation by specific areas - Keywords to Neurotoxicity	10.1242/jeb.171777	Animal Fins/*physiology;Animals;Biomechanical Phenomena;Hydrodynamics;Physiology/*methods;Swimming/*physiology;Zebrafish/*physiology
rayyan-397318975	How different is a 3D-printed replica from a conspecific in the eyes of a zebrafish?	2017	Journal of the experimental analysis of behavior	1938-3711 (Electronic)	Robotics is emerging as a promising tool for aiding research on animal behavior. The possibility of generating customizable, controllable, and standardized robotic stimuli has been demonstrated through a number of behavioral assays, involving vertebrates and invertebrates. However, the specific appraisal of the nature of robotic stimuli is currently lacking. Here, we attempt to evaluate this aspe…	RAYYAN-INCLUSION: {"Darlan"=>"Included"} | RAYYAN-LABELS: 1st Inclusion to Neurotoxicity Keywords	10.1002/jeab.247	Animals;Behavior, Animal;Photic Stimulation;*Printing, Three-Dimensional;Robotics;Social Behavior;*Visual Perception;Zebrafish/*physiology
rayyan-397318976	Targeting autophagy to modulate cell survival: a comparative analysis in cancer, normal and embryonic cells.	2017	Histochemistry and cell biology	1432-119X (Electronic)	Autophagy is linked to multiple cancer-related signaling pathways, and represents a defense mechanism for cancer cells under therapeutic stress. The crosstalk between apoptosis and autophagy is essential for both tumorigenesis and embryonic development. We studied the influence of autophagy on cell survival in pro-apoptotic conditions induced by anticancer drugs in three model systems: human canc…	RAYYAN-INCLUSION: {"Darlan"=>"Included"} | RAYYAN-LABELS: Keywords to embryo (0 to 3 dpf),1st Inclusion to Acute toxicity Keywords,Embryo stage by area of study and year: Neurotoxicity,Embryo stage by area of study and year: Acute toxicity,1st Evaluation by specific areas - Keywords to Neurotoxicity	10.1007/s00418-017-1590-4	Animals;Antineoplastic Agents/*pharmacology;Autophagy/*drug effects;Cell Survival/drug effects;Cells, Cultured;Embryo, Nonmammalian/*cytology/*drug effects;Humans;Neoplasms/*drug therapy/*pathology;Zebrafish/*embryology
rayyan-397318977	Biotransformation in the zebrafish embryo -temporal gene transcription changes of cytochrome P450 enzymes and internal exposure dynamics of the AhR binding xenobiotic benz[a]anthracene.	2017	Environmental pollution (Barking, Essex : 1987)	1873-6424 (Electronic)	Not much is known about the biotransformation capability of zebrafish (Danio rerio) embryos. For understanding possible toxicity differences to adult fish, it might be crucial to understand the biotransformation of chemicals in zebrafish embryos i.e. as part of toxicokinetics. The biotransformation capabilities were analysed for two different stages of zebrafish embryos in conjunction with the in…	RAYYAN-INCLUSION: {"Darlan"=>"Included"} | RAYYAN-LABELS: Keywords to embryo (0 to 3 dpf),Keywords to adult (90 dpf to 2 years),1st Inclusion to Acute toxicity Keywords,Embryonic stage to adult (3 mpf to 2 years), Adult stage by area of study and year: Acute toxicity,Embryo stage by area of study and year: Acute toxicity	10.1016/j.envpol.2017.04.083	Animals;Anthracenes/*toxicity;Biotransformation/*genetics;Cytochrome P-450 CYP1B1;Cytochrome P-450 Enzyme System/*genetics/metabolism;Embryo, Nonmammalian/drug effects/*physiology;Transcription, Genetic;Water Pollutants, Chemical/*toxicity;Xenobiotics/metabolism;Zebrafish/metabolism/*physiology;Zebrafish Proteins/genetics
rayyan-397318978	Zebrafish prefer larger to smaller shoals: analysis of quantity estimation in a genetically tractable model organism.	2017	Animal cognition	1435-9456 (Electronic)	Numerical abilities have been demonstrated in a variety of non-human vertebrates. However, underlying biological mechanisms have been difficult to study due to a paucity of experimental tools. Powerful genetic and neurobiological tools already exist for the zebrafish, but numerical abilities remain scarcely explored with this species. Here, we investigate the choice made by single experimental ze…	RAYYAN-INCLUSION: {"Darlan"=>"Included"} | RAYYAN-LABELS: 1st Evaluation by specific areas - Keywords to Neurotoxicity	10.1007/s10071-017-1102-x	Animals;Behavior, Animal;*Choice Behavior;*Discrimination, Psychological;Mathematical Concepts;Social Behavior;Zebrafish/genetics/*physiology
rayyan-397318979	Toxicity of dyes to zebrafish at the biochemical level: Cellular energy allocation and neurotoxicity.	2018	Environmental pollution (Barking, Essex : 1987)	1873-6424 (Electronic)	Dyes are widely distributed worldwide, and can be found in wastewaters resulting from industrial or urban effluents. Dyes are of particular concern as contaminants of the aquatic environment, since their toxicity remain poorly understood. Thus, the current study was designed to assess the effects induced by the synthetic azo dye Basic Red 51 (BR51) and by the natural naphthoquinone dye erythrosto…	RAYYAN-INCLUSION: {"Darlan"=>"Included"} | RAYYAN-LABELS: Keywords to embryo (0 to 3 dpf),Keywords to larvae (4 to 29 dpf),RCC Neurotoxicity in Environmental,RCC Acute toxicity in Environmental,1st Inclusion to Neurotoxicity Keywords,1st Inclusion to Acute toxicity Keywords,Embryonic stage to larval stage (0 hpf to 29 dpf),Embryo stage by area of study and year: Neurotoxicity,Larval stage by area…	10.1016/j.envpol.2017.12.020	Animals;Azo Compounds/toxicity;Coloring Agents/*toxicity;Embryo, Nonmammalian/drug effects;Larva/drug effects;Locomotion/drug effects;Nervous System/*drug effects;Photolysis;Swimming;Water Pollutants, Chemical/*toxicity;Zebrafish/metabolism/*physiology
rayyan-397318980	Comparative Developmental Toxicity and Stress Protein Responses of Dimethyl Sulfoxide to Rare Minnow and Zebrafish Embryos/Larvae.	2017	Zebrafish	1557-8542 (Electronic)	Dimethyl sulfoxide (DMSO), a widely used carrier solvent, can be toxic to test organisms and has species-specific sensitivity. In this study, the developmental toxicity and stress protein responses of DMSO to rare minnow (Gobiocypris rarus) and zebrafish (Danio rerio) with two tests were compared in the early life stage. In the first test, fertilized eggs were exposed to 0%, 0.0001%, 0.001%, 0.01…	RAYYAN-INCLUSION: {"Darlan"=>"Included"} | RAYYAN-LABELS: Keywords to larvae (4 to 29 dpf),RCC Developmental Toxicity in Preclinical,1st Inclusion to Developmental toxicity Keywords,Larval stage by area of study and year: Developmental Toxicity,1st Evaluation by specific areas - Keywords to Developmental toxicity,3rd Inclusion by valuation by application domain - Keywords to Preclinical studies,3…	10.1089/zeb.2016.1287	Abnormalities, Drug-Induced;Animals;Body Weight/drug effects;Cyprinidae/*embryology/metabolism;Dimethyl Sulfoxide/*toxicity;Dose-Response Relationship, Drug;Embryo, Nonmammalian/cytology/*drug effects/metabolism;Free Radical Scavengers/*toxicity;Gene Expression Regulation/*drug effects;HSP70 Heat-Shock Proteins/metabolism;Larva/drug effects/growth & development/metabolism;Survival Rate;Toxicity T…
rayyan-397318981	Zebrafish sin3b mutants are viable but have size, skeletal, and locomotor defects.	2017	Developmental dynamics : an official publication of the American Association of Anatomists	1097-0177 (Electronic)	BACKGROUND: The transcriptional co-repressor Sin3 is highly conserved from yeast to vertebrates and has multiple roles controlling cell fate, cell cycle progression, and senescence programming. Sin3 proteins recruit histone deacetylases and other chromatin modifying factors to specific loci through interactions with transcription factors including Myc, Rest, p53 and E2F. Most vertebrates have two…	RAYYAN-INCLUSION: {"Darlan"=>"Included"} | RAYYAN-LABELS: RCC - Neurotoxicity in Preclinical:,1st Inclusion to Neurotoxicity Keywords,3rd Inclusion by valuation by application domain - Keywords to Preclinical studies	10.1002/dvdy.24581	Animals;Bone Development/*genetics;Locomotion/*genetics;Repressor Proteins/*genetics;Zebrafish/*abnormalities/anatomy & histology/genetics/physiology;Zebrafish Proteins/*genetics
rayyan-397318982	Low incubation temperature during early development negatively affects survival and related innate immune processes in zebrafish larvae exposed to lipopolysaccharide.	2018	Scientific reports	2045-2322 (Electronic)	In many fish species, the immune system is significantly constrained by water temperature. In spite of its critical importance in protecting the host against pathogens, little is known about the influence of embryonic incubation temperature on the innate immunity of fish larvae. Zebrafish (Danio rerio) embryos were incubated at 24, 28 or 32 °C until first feeding. Larvae originating from each of …	RAYYAN-INCLUSION: {"Darlan"=>"Included"} | RAYYAN-LABELS: Keywords to embryo (0 to 3 dpf),Keywords to larvae (4 to 29 dpf),RCC Acute toxicity in Disease model,RCC Hepatotoxicity in Disease model,RCC Immunotoxicity in Disease model,1st Inclusion to Acute toxicity Keywords,1st Inclusion to Hepatotoxicity Keywords,1st Inclusion to Immunotoxicity Keywords,Embryonic stage to larval stage (0 hpf to 29 …	10.1038/s41598-018-22288-8	Animals;*Cold Temperature;*Embryo, Nonmammalian/embryology/immunology;Embryonic Development/*immunology;*Gene Expression Regulation, Developmental/drug effects/immunology;Immunity, Innate/*drug effects;Lipopolysaccharides/*toxicity;*Zebrafish/embryology/immunology;Zebrafish Proteins/biosynthesis/immunology
rayyan-397318983	Real-time PCR array to study the effects of chemicals on the growth hormone/insulin-like growth factors (GH/IGFs) axis of zebrafish embryos/larvae.	2018	Chemosphere	1879-1298 (Electronic)	Growth hormone/insulin-like growth factors (GH/IGFs) axis PCR array of zebrafish (Danio rerio) larvae was developed based on the quantification of mRNA expressions of 19 genes that were confirmed to play vital roles in the regulation of fish growth. Zebrafish embryos were exposed to each of four concentrations of the six representative chemicals, bisphenol A (BPA), perfluorooctane sulfonates (PFO…	RAYYAN-INCLUSION: {"Darlan"=>"Included"} | RAYYAN-LABELS: Keywords to embryo (0 to 3 dpf),Keywords to larvae (4 to 29 dpf),1st Inclusion to Acute toxicity Keywords,1st Inclusion to Cardiotoxicity Keywords,1st Inclusion to Developmental toxicity Keywords,Embryonic stage to larval stage (0 hpf to 29 dpf),Embryo stage by area of study and year: Acute toxicity,Embryo stage by area of study and year: …	10.1016/j.chemosphere.2018.05.102	Animals;Embryo, Nonmammalian/cytology/drug effects/*metabolism;Endocrine System/drug effects/metabolism;Gene Expression Regulation/*drug effects;Growth Hormone/*genetics;Larva/drug effects/*genetics/growth & development;Real-Time Polymerase Chain Reaction/methods;Somatomedins/*genetics;Toxicity Tests/methods;Water Pollutants, Chemical/*toxicity;Zebrafish/genetics/growth & development/*metabolism
rayyan-397318984	The toxicity of 2,6-dichlorobenzoquinone on the early life stage of zebrafish: A survey on the endpoints at developmental toxicity, oxidative stress, genotoxicity and cytotoxicity.	2019	Environmental pollution (Barking, Essex : 1987)	1873-6424 (Electronic)	2,6-dichlorobenzoquinone (2,6-DCBQ), an emerging disinfection by-production, frequently occurs in reclaimed water and drinking water. However, limited information was available regarding its toxicity. To evaluate its impact, zebrafish at early life stage were exposed to 0, 10, 30, 60, 90, or 120 μg L(-1) 2,6-BDCQ for 72 h. Our results indicated that 2,6-BDCQ decreased zebrafish's survival rate to…	RAYYAN-INCLUSION: {"Darlan"=>"Included"} | RAYYAN-LABELS: RCC Genotoxicity in Preclinical,RCC Acute toxicity in Preclinical,RCC Hepatotoxicity in Preclinical,RCC - Neurotoxicity in Preclinical:,1st Inclusion to Genotoxicity Keywords,1st Inclusion to Acute toxicity Keywords,1st Inclusion to Hepatotoxicity Keywords,RCC Developmental Toxicity in Preclinical,1st Inclusion to Developmental toxicity Ke…	10.1016/j.envpol.2018.11.051	Animals;Apoptosis/drug effects;Benzoquinones/*toxicity;DNA Damage;Embryo, Nonmammalian/*drug effects;Lipid Peroxidation/drug effects;Malondialdehyde/metabolism;Oxidative Stress/drug effects;Water Pollutants, Chemical/*toxicity;Zebrafish/genetics/*growth & development
rayyan-397318985	Gamma irradiation during gametogenesis in young adult zebrafish causes persistent genotoxicity and adverse reproductive effects.	2018	Ecotoxicology and environmental safety	1090-2414 (Electronic)	The biological effects of gamma radiation may exert damage beyond that of the individual through its deleterious effects on reproductive function. Impaired reproductive performance can result in reduced population size over consecutive generations. In a continued effort to investigate reproductive and heritable effects of ionizing radiation, we recently demonstrated adverse effects and genomic in…	RAYYAN-INCLUSION: {"Darlan"=>"Included"} | RAYYAN-LABELS: Keywords to embryo (0 to 3 dpf),Keywords to adult (90 dpf to 2 years),1st Inclusion to Genotoxicity Keywords,1st Inclusion to Acute toxicity Keywords,Embryonic stage to adult (3 mpf to 2 years),1st Inclusion to Reproductive toxicity Keywords,Adult stage by area of study and year: Genotoxicity,Embryo stage by area of study and year: Genotox…	10.1016/j.ecoenv.2018.02.031	Animals;Comet Assay;*DNA Damage;Dose-Response Relationship, Radiation;Female;Gametogenesis/genetics/*radiation effects;Gamma Rays/*adverse effects;Genomic Instability/radiation effects;Male;Ovum/radiation effects;Reproduction/*drug effects/genetics;Testis/radiation effects;Zebrafish/*genetics/growth & development
rayyan-397318986	Changes to Extender, Cryoprotective Medium, and In Vitro Fertilization Improve Zebrafish Sperm Cryopreservation.	2018	Zebrafish	1557-8542 (Electronic)	Sperm cryopreservation is a highly efficient method for preserving genetic resources. It extends the reproductive period of males and significantly reduces costs normally associated with maintenance of live animal colonies. However, previous zebrafish (Danio rerio) cryopreservation methods have produced variable outcomes and low post-thaw fertilization rates. To improve post-thaw fertilization ra…	RAYYAN-INCLUSION: {"Darlan"=>"Included"}	10.1089/zeb.2017.1521	Animals;Cryopreservation/*methods;Cryoprotective Agents/*chemistry;Culture Techniques/*methods;Fertilization in Vitro/*methods;Male;Semen Preservation/*methods;Sperm Motility;Spermatozoa/*physiology;Zebrafish/*physiology
rayyan-397318987	Thyroid Hormone Stimulates the Onset of Adult Feeding Kinematics in Zebrafish.	2017	Zebrafish	1557-8542 (Electronic)	The physical demands for swimming and feeding change dramatically over the course of development for many aquatic animals. Indeed, in teleosts, the transition from larva to adult involves major shifts in both trophic morphology and feeding behavior. A spike in thyroid hormone (TH) coordinates many developmental processes that occur during this adult transition in numerous vertebrate species. Usin…	RAYYAN-INCLUSION: {"Darlan"=>"Included"} | RAYYAN-LABELS: Keywords to larvae (4 to 29 dpf),Keywords to adult (90 dpf to 2 years),1st Inclusion to Neurotoxicity Keywords,Larvae stage to adult stage (30 dpf to 3 mpf),Larval stage to adult stage (30 dpf to 3 mpf), Adult stage by area of study and year: Neurotoxicity,Larval stage by area of study and year: Neurotoxicity,1st Evaluation by specific are…	10.1089/zeb.2017.1453	Animals;Animals, Genetically Modified;Biomechanical Phenomena;*Feeding Behavior/drug effects;Larva/metabolism;Signal Transduction/drug effects;Thyroid Hormones/*metabolism;Zebrafish/growth & development/*physiology
rayyan-397318988	Assessment of the lethal and sublethal effects of 20 environmental chemicals in zebrafish embryos and larvae by using OECD TG 212.	2017	Journal of applied toxicology : JAT	1099-1263 (Electronic)	Fish embryo toxicity tests are used to assess the lethal and sublethal effects of environmental chemicals in aquatic organisms. Previously, we used a short-term toxicity test published by the Organization for Economic Co-operation and Development (test no. 212: Fish, Short-term Toxicity Test on Embryo and Sac-Fry Stages [OECD TG 212]) to assess the lethal and sublethal effects of aniline and seve…	RAYYAN-INCLUSION: {"Darlan"=>"Included"} | RAYYAN-LABELS: Keywords to embryo (0 to 3 dpf),Keywords to larvae (4 to 29 dpf),RCC Acute toxicity in Environmental,RCC Cardiotoxicity in Environmental,1st Inclusion to Acute toxicity Keywords,1st Inclusion to Cardiotoxicity Keywords,RCC Developmental Toxicity in Environmental,1st Inclusion to Developmental toxicity Keywords,Embryonic stage to larval sta…	10.1002/jat.3487	Aniline Compounds/toxicity;Animals;Embryo, Nonmammalian/drug effects;Larva/*drug effects;Lethal Dose 50;Organisation for Economic Co-Operation and Development;*Toxicity Tests;Water Pollutants, Chemical/*toxicity;Zebrafish/*embryology/growth & development
rayyan-397318989	Nonlinear responses to waterborne cadmium exposure in zebrafish. An in vivo study.	2017	Environmental research	1096-0953 (Electronic)	Cadmium (Cd) has proved to be associated with numerous toxic effects in aquatic organisms via waterborne exposure. With a view to investigate Cd toxicity along a broad spectrum of exposures reaching from environmental to toxic, we employed adult zebrafish (Danio rerio) for an in vivo study. A number of 10 fish per tank were placed in 40L tanks and were exposed for 30 days to 0.0, 5.0, 25, 50, 75,…	RAYYAN-INCLUSION: {"Darlan"=>"Included"} | RAYYAN-LABELS: RCC Acute toxicity in Environmental,Keywords to adult (90 dpf to 2 years),1st Inclusion to Acute toxicity Keywords, Adult stage by area of study and year: Acute toxicity,1nd Inclusion by valuation by application domain - Keywords to Environmental	10.1016/j.envres.2017.05.021	Animals;Cadmium/*toxicity;Dose-Response Relationship, Drug;Nonlinear Dynamics;Tissue Distribution;Water Pollutants, Chemical/*toxicity;Zebrafish/*metabolism
rayyan-397318990	Assessment of river sediment toxicity: Combining empirical zebrafish embryotoxicity testing with in silico toxicity characterization.	2018	The Science of the total environment	1879-1026 (Electronic)	Quantitative chemical analyses of 428 organic contaminants (OCs) indicated the presence of 313 OCs in the sediment extracts from Sava River, Croatia. Pharmaceuticals were present in higher concentrations than pesticides thus confirming their increasing threat to freshwater ecosystems. Toxicity evaluation of the sediment extracts from four locations (Jesenice, Rugvica, Galdovo and Lukavec) using z…	RAYYAN-INCLUSION: {"Darlan"=>"Included"} | RAYYAN-LABELS: Unclassified compounds,RCC Developmental Toxicity in Preclinical,RCC Developmental Toxicity in Environmental,1st Inclusion to Developmental toxicity Keywords,1nd Inclusion by valuation by application domain - Keywords to Environmental,3rd Inclusion by valuation by application domain - Keywords to Preclinical studies,3rd Inclusion by valuat…	10.1016/j.scitotenv.2018.06.124	Animals;Croatia;Embryo, Nonmammalian/drug effects;Environmental Monitoring/*methods;*Geologic Sediments;Rivers;*Toxicity Tests;Water Pollutants, Chemical/*toxicity;Zebrafish/embryology
rayyan-397318991	Interaction of melatonin and gonadotropin-inhibitory hormone on the zebrafish brain-pituitary-reproductive axis.	2017	Molecular reproduction and development	1098-2795 (Electronic)	Circadian cycles and photoperiod are known to influence reproductive physiology in several animals. Neuropeptides, such as gonadotropin-inhibitory hormone (GNIH) and gonadotropin-releasing hormone (GNRH), are influenced by melatonin in birds and mammals. The present study demonstrates the role of melatonin in oocyte maturation in the zebrafish (Danio rerio), via the brain-pituitary-reproductive a…	RAYYAN-INCLUSION: {"Darlan"=>"Included"} | RAYYAN-LABELS: 1st Inclusion to Reproductive toxicity Keywords	10.1002/mrd.22795	Animals;Circadian Rhythm/*physiology;Female;Gene Expression Regulation/*physiology;Light;Male;Melatonin/genetics/*metabolism;Ovary/*metabolism;Pituitary Gland/*metabolism;Zebrafish/genetics/*metabolism;Zebrafish Proteins/*biosynthesis/genetics
rayyan-397318992	Proteomic profile and toxicity pathway analysis in zebrafish embryos exposed to bisphenol A and di-n-butyl phthalate at environmentally relevant levels.	2018	Chemosphere	1879-1298 (Electronic)	Bisphenol A (BPA) and di-n-butyl phthalate (DBP) are well-known endocrine-disrupting chemicals (EDCs) that have human health risks. Chronic exposure to BPA and DBP increases the occurrence of human disease. Despite the potential for exposure in embryonic development, the mechanism of action of BPA and DBP on vertebrate development and disease still remains unclear. In the present study, we identi…	RAYYAN-INCLUSION: {"Darlan"=>"Included"} | RAYYAN-LABELS: Keywords to embryo (0 to 3 dpf),1st Inclusion to Acute toxicity Keywords,Embryo stage by area of study and year: Acute toxicity	10.1016/j.chemosphere.2017.11.042	Animals;Benzhydryl Compounds/*toxicity;Dibutyl Phthalate/metabolism/*toxicity;Embryo, Nonmammalian;Embryonic Development/drug effects;Endocrine Disruptors/toxicity;Humans;Phenols/*toxicity;Proteome/analysis;*Proteomics;Zebrafish/embryology/metabolism
rayyan-397318993	Behavioral, molecular and physiological responses of embryo-larval zebrafish exposed to types I and II pyrethroids.	2019	Chemosphere	1879-1298 (Electronic)	Pyrethroids are potent neurotoxicants that may elicit multiple pathways of toxicity in non-target organisms. Comparative studies on the mechanistic and developmental effects of types I and II pyrethroids against non-target aquatic species are limited. This study assessed the effects of the two pyrethroid types against embryo-larval zebrafish (Danio rerio) at environmentally relevant and laborator…	RAYYAN-INCLUSION: {"Darlan"=>"Included"} | RAYYAN-LABELS: Keywords to embryo (0 to 3 dpf),Keywords to larvae (4 to 29 dpf),RCC Neurotoxicity in Environmental,Chemical classification Pyrethroids,RCC Acute toxicity in Environmental,RCC Cardiotoxicity in Environmental,1st Inclusion to Neurotoxicity Keywords,1st Inclusion to Acute toxicity Keywords,1st Inclusion to Cardiotoxicity Keywords,RCC Develop…	10.1016/j.chemosphere.2018.12.026	Animals;Behavior, Animal/drug effects;Embryo, Nonmammalian/drug effects;Gene Expression Regulation/drug effects;Insecticides/toxicity;Larva/drug effects;Oxidative Stress;Pyrethrins/*toxicity;Zebrafish/growth & development/metabolism/*physiology
rayyan-397318994	The interactions of fullerene C(60) and Benzo(α)pyrene influence their bioavailability and toxicity to zebrafish embryos.	2018	Environmental pollution (Barking, Essex : 1987)	1873-6424 (Electronic)	This study aimed to assess the toxicological consequences related to the interaction of fullerene nanoparticles (C(60)) and Benzo(α)pyrene (B(α)P) on zebrafish embryos, which were exposed to C(60) and B(α)P alone and to C(60) doped with B(α)P. The uptake of pollutants into their tissues and intra-cellular localization were investigated by immunofluorescence and electron microscopy. A set of bioma…	RAYYAN-INCLUSION: {"Darlan"=>"Included"} | RAYYAN-LABELS: Keywords to embryo (0 to 3 dpf),RCC Genotoxicity in Environmental,RCC Hepatotoxicity in Environmental,1st Inclusion to Genotoxicity Keywords,1st Inclusion to Hepatotoxicity Keywords,Embryo stage by area of study and year: Genotoxicity,Embryo stage by area of study and year: Hepatotoxicity,1st Evaluation by specific areas - Keywords to Hepa…	10.1016/j.envpol.2018.06.042	Animals;Benzo(a)pyrene/chemistry/*toxicity;Biological Availability;DNA Damage/drug effects;Fullerenes/chemistry/*toxicity;Nanoparticles;Oxidative Stress/drug effects;Water Pollutants, Chemical/chemistry/*toxicity;Zebrafish/*embryology/physiology
rayyan-397318995	Deletion of mstna and mstnb impairs the immune system and affects growth performance in zebrafish.	2018	Fish & shellfish immunology	1095-9947 (Electronic)	Myostatin (Mstn) is a negative regulator of muscle development in vertebrates. Although its function in muscle growth has been well studied in mammals and fish, it remains unclear whether or how mstn functions in the immune system. In this study, mstna(-/-) and mstnb(-/-) homozygous zebrafish were firstly generated using CRISPR/Cas9 (Clustered regularly interspaced short palindromic repeats/CRISP…	RAYYAN-INCLUSION: {"Darlan"=>"Included"} | RAYYAN-LABELS: 1st Inclusion to Acute toxicity Keywords,1st Evaluation by specific areas - Keywords to Immunotoxicity	10.1016/j.fsi.2017.11.040	Animals;*Base Sequence;Immunity, Innate/*genetics;Myostatin/*genetics;*Sequence Deletion;Zebrafish/*genetics/growth & development/*immunology;Zebrafish Proteins/*genetics
rayyan-397318996	Single Low-Dose Ionizing Radiation Induces Genotoxicity in Adult Zebrafish and its Non-Irradiated Progeny.	2017	Bulletin of environmental contamination and toxicology	1432-0800 (Electronic)	This study investigated to what extent a single exposure to low doses of ionizing radiation can induce genotoxic damage in irradiated adult zebrafish (Danio rerio) and its non-irradiated F1 progeny. Four groups of adult zebrafish were irradiated with a single dose of X-rays at 0 (control), 100, 500 and 1000 mGy, respectively, and couples of each group were allowed to reproduce following irradiati…	RAYYAN-INCLUSION: {"Darlan"=>"Included"} | RAYYAN-LABELS: Keywords to adult (90 dpf to 2 years),1st Inclusion to Genotoxicity Keywords,1st Inclusion to Acute toxicity Keywords,Adult stage by area of study and year: Genotoxicity, Adult stage by area of study and year: Acute toxicity	10.1007/s00128-016-2006-1	Animals;Comet Assay;DNA Damage;Dose-Response Relationship, Radiation;Gamma Rays;*Radiation Exposure;*Radiation, Ionizing;Reproduction;Zebrafish/*genetics
rayyan-397318997	Effects of bifenthrin exposure on the estrogenic and dopaminergic pathways in zebrafish embryos and juveniles.	2018	Environmental toxicology and chemistry	1552-8618 (Electronic)	Bifenthrin is a pyrethroid insecticide used in urban and agricultural applications. Previous studies have shown that environmentally relevant (ng/L) concentrations of bifenthrin increased plasma concentrations of 17β-estradiol (E2) and altered the expression of dopaminergic pathway components. The dopaminergic neurons can indirectly regulate E2 biosynthesis, suggesting that bifenthrin may disrupt…	RAYYAN-INCLUSION: {"Darlan"=>"Included"} | RAYYAN-LABELS: Unclassified compounds,Keywords to embryo (0 to 3 dpf),RCC Neurotoxicity in Environmental,Chemical classification Pyrethroids,Keywords to juvenile (30 to 89 dpf),RCC Acute toxicity in Environmental,1st Inclusion to Neurotoxicity Keywords,1st Inclusion to Acute toxicity Keywords,RCC Reproductive toxicity in Environmental,Embryonic stage to …	10.1002/etc.3951	3,4-Dihydroxyphenylacetic Acid/metabolism;Animals;Dopamine/*metabolism;Embryo, Nonmammalian/drug effects/*metabolism;Environmental Exposure/*analysis;Estrogens/*metabolism;Gene Expression Regulation, Developmental/drug effects;Homovanillic Acid/metabolism;Metabolome;Organ Specificity;Pyrethrins/*toxicity;RNA, Messenger/genetics/metabolism;Signal Transduction/drug effects/genetics;Water Pollutants…
rayyan-397318998	In vivo bioconcentration of a metal mixture by Danio rerio eleutheroembryos.	2018	Chemosphere	1879-1298 (Electronic)	Exposure to heavy metals has represented one of the most serious health risks of environmental pollution over the last 50 years. Most of the bioconcentration studies that have been carried out to date explored only individual contaminants, unlike the real situations that occur in the environment. In this work, zebrafish eleutheroembryos were exposed to a mixture of CH(3)Hg(II), iAs(III), Ag(I) an…	RAYYAN-INCLUSION: {"Darlan"=>"Included"} | RAYYAN-LABELS: RCC Acute toxicity in Environmental,1st Inclusion to Acute toxicity Keywords,1nd Inclusion by valuation by application domain - Keywords to Environmental	10.1016/j.chemosphere.2017.12.141	Animals;Biotransformation/*physiology;Mass Spectrometry;Metals, Heavy/analysis/*metabolism;Zebrafish/embryology/*metabolism
rayyan-397318999	Endocrine disruptors affect larval zebrafish behavior: Testing potential mechanisms and comparisons of behavioral sensitivity to alternative biomarkers.	2017	Aquatic toxicology (Amsterdam, Netherlands)	1879-1514 (Electronic)	Larval zebrafish (Danio rerio) are a tool for assessing endocrine disruption during early development. Here, we investigated the extent to which a simple light/dark behavioral test at five days post fertilization could compliment current methods within the field. We exposed fertilized embryos to hormones (17β-estradiol, testosterone, dihydrotestosterone, 11-ketotestosterone, thyroxine, triiodothy…	RAYYAN-INCLUSION: {"Darlan"=>"Included"} | RAYYAN-LABELS: Keywords to embryo (0 to 3 dpf),Keywords to larvae (4 to 29 dpf),RCC Neurotoxicity in Disease model,RCC Neurotoxicity in Environmental,RCC Acute toxicity in Disease model,RCC Acute toxicity in Environmental,1st Inclusion to Neurotoxicity Keywords,1st Inclusion to Acute toxicity Keywords,RCC Reproductive toxicity in Disease model,RCC Reprod…	10.1016/j.aquatox.2017.10.002	Androgen Antagonists/toxicity;Animals;Behavior, Animal/drug effects;Biomarkers/metabolism;Endocrine Disruptors/*toxicity;Estrogen Antagonists/toxicity;Hormones/*toxicity;Larva/drug effects/physiology;Light;Thyroid Gland/drug effects/metabolism;Thyroxine/metabolism;Water Pollutants, Chemical/*toxicity;Zebrafish/embryology/growth & development/*physiology
rayyan-397319000	Developmental toxicity and cardiac effects of butyl benzyl phthalate in zebrafish embryos.	2017	Aquatic toxicology (Amsterdam, Netherlands)	1879-1514 (Electronic)	Phthalic acid esters (PAEs), commonly called phthalates, have become ubiquitous environment pollutants. Studies have focused on reproductive toxicity, neurotoxicity, teratogenicity, tumourigenesis, and mutagenesis of phthalates. However, relatively little is known about the phthalates effects on the heart. Butyl benzyl phthalate (BBP), a member of PAEs, is classified by the US Environmental Prote…	RAYYAN-INCLUSION: {"Darlan"=>"Included"} | RAYYAN-LABELS: Keywords to embryo (0 to 3 dpf),RCC Acute toxicity in Preclinical,RCC Cardiotoxicity in Preclinical,RCC Neurotoxicity in Environmental,RCC - Neurotoxicity in Preclinical:,RCC Acute toxicity in Environmental,RCC Cardiotoxicity in Environmental,1st Inclusion to Neurotoxicity Keywords,1st Inclusion to Acute toxicity Keywords,1st Inclusion to …	10.1016/j.aquatox.2017.09.020	Animals;Embryo, Nonmammalian/anatomy & histology/*drug effects;Gene Expression Regulation, Developmental/drug effects;Heart/*drug effects/*embryology;Heart Rate/drug effects;Phthalic Acids/*toxicity;Survival Analysis;*Toxicity Tests;Water Pollutants, Chemical/toxicity;Zebrafish/anatomy & histology/*embryology/genetics/physiology;Zebrafish Proteins/genetics/metabolism
rayyan-397319001	Genetic editing of the androgen receptor contributes to impaired male courtship behavior in zebrafish.	2017	The Journal of experimental biology	1477-9145 (Electronic)	Elucidating the genes that contribute to behavioral variation has become an important endeavor in behavioral studies. While advances in genomics have narrowed down the list of candidate genes, functional validation of them has lagged behind, partly because of challenges associated with rapid gene manipulations. Consequently, few studies have demonstrated causal genetic changes linked to behaviors…	RAYYAN-INCLUSION: {"Darlan"=>"Included"} | RAYYAN-LABELS: 1st Inclusion to Neurotoxicity Keywords	10.1242/jeb.161596	Animals;Courtship;Gene Editing;Male;Receptors, Androgen/*genetics/metabolism;*Sexual Behavior, Animal;Transcription Activator-Like Effectors/genetics;Zebrafish/genetics/*physiology;Zebrafish Proteins/*genetics/metabolism
rayyan-397319002	The Tagging Procedure of Visible Implant Elastomers Influences Zebrafish Individual and Social Behavior.	2018	Zebrafish	1557-8542 (Electronic)	One commonly used method to preserve individual identity in the study of social behavior of zebrafish is through silicone-based visible implant elastomers (VIEs), which represent a safe and durable tagging procedure. While the effects of VIE tagging on welfare and general health have been addressed in detail, whether this procedure influences social behavior remains unclear. In this study, we com…	RAYYAN-INCLUSION: {"Darlan"=>"Included"} | RAYYAN-LABELS: 1st Inclusion to Neurotoxicity Keywords,1st Evaluation by specific areas - Keywords to Neurotoxicity	10.1089/zeb.2018.1616	Animals;Behavior, Animal/*physiology;*Elastomers;Silicon/chemistry;*Social Behavior;Zebrafish/*physiology
rayyan-397319003	Dose-dependent effects of morphine on lipopolysaccharide (LPS)-induced inflammation, and involvement of multixenobiotic resistance (MXR) transporters in LPS efflux in teleost fish.	2017	Environmental pollution (Barking, Essex : 1987)	1873-6424 (Electronic)	Opioid drugs, such as morphine (MO), detected in aquatic environments worldwide, may harm fish due to their semi-persistence and ability to potently interact with molecular targets conserved across vertebrates. Here, we established a waterborne bacterial lipopolysaccharide (LPS) challenge assay with zebrafish embryos as a model to investigate chemically-induced disruption of the innate immune sys…	RAYYAN-INCLUSION: {"Darlan"=>"Included"} | RAYYAN-LABELS: Keywords to embryo (0 to 3 dpf),1st Inclusion to Acute toxicity Keywords,1st Inclusion to Immunotoxicity Keywords,Embryo stage by area of study and year: Acute toxicity,Embryo stage by area of study and year: Immunotoxicity,1st Evaluation by specific areas - Keywords to Immunotoxicity	10.1016/j.envpol.2016.11.046	ATP-Binding Cassette Transporters/metabolism;Animals;Immunity, Innate/*drug effects;Inflammation/chemically induced;Interleukin-8/metabolism;Morphine/*toxicity;Multidrug Resistance-Associated Protein 2;Multidrug Resistance-Associated Proteins/metabolism;Water Pollutants, Chemical/*toxicity;Xenobiotics/*metabolism;Zebrafish/immunology/metabolism/*physiology
rayyan-397319004	Acute exposure to tris (2-butoxyethyl) phosphate (TBOEP) affects growth and development of embryo-larval zebrafish.	2017	Aquatic toxicology (Amsterdam, Netherlands)	1879-1514 (Electronic)	Tris (2-butoxyethyl) phosphate (TBOEP), is used as a flame retardant worldwide. It is an additive in materials and can be easily discharged into the surrounding environment. There is evidence linking TBOEP exposure to abnormal development and growth in zebrafish embryos/larvae. Here, using zebrafish embryo as a model, we investigated toxicological effects on developing zebrafish (Danio rerio) cau…	RAYYAN-INCLUSION: {"Darlan"=>"Included"} | RAYYAN-LABELS: Keywords to embryo (0 to 3 dpf),Keywords to larvae (4 to 29 dpf),RCC Acute toxicity in Preclinical,RCC Cardiotoxicity in Preclinical,1st Inclusion to Acute toxicity Keywords,1st Inclusion to Cardiotoxicity Keywords,RCC Developmental Toxicity in Preclinical,1st Inclusion to Developmental toxicity Keywords,Embryonic stage to larval stage (0 …	10.1016/j.aquatox.2017.07.015	Animals;Dose-Response Relationship, Drug;Down-Regulation;Embryo, Nonmammalian/abnormalities/*drug effects;Flame Retardants/*toxicity;Growth Hormone/genetics;Heart Rate/drug effects;Hypothalamo-Hypophyseal System/drug effects/embryology;Larva/drug effects;Organophosphorus Compounds/*toxicity;Thyroid Gland/drug effects/embryology;Thyroxine/genetics;Triiodothyronine/genetics;Water Pollutants, Chemic…
rayyan-397319005	The synergistic effects of waterborne microcystin-LR and nitrite on hepatic pathological damage, lipid peroxidation and antioxidant responses of male zebrafish.	2018	Environmental pollution (Barking, Essex : 1987)	1873-6424 (Electronic)	Hazardous materials from decaying cyanobacterial blooms, such as microcystin-LR (MC-LR) and nitrite pose serious challenges to aquatic organisms. To assess combined toxic effects of MC-LR and nitrite on hepatic pathology, lipid peroxidation and antioxidant responses of fish, adult male zebrafish (Danio rerio) were exposed to solutions with different combined concentrations of MC-LR (0, 3, 30 μg/L…	RAYYAN-INCLUSION: {"Darlan"=>"Included"} | RAYYAN-LABELS: Keywords to adult (90 dpf to 2 years),1st Inclusion to Acute toxicity Keywords,1st Inclusion to Hepatotoxicity Keywords, Adult stage by area of study and year: Neurotoxicity, Adult stage by area of study and year: Acute toxicity, Adult stage by area of study and year: Hepatotoxicity,1st Evaluation by specific areas - Keywords to Neurotoxic…	10.1016/j.envpol.2017.12.059	Animals;Antioxidants/metabolism;Catalase/metabolism;Cyanobacteria/metabolism;Glutathione/metabolism;Glutathione Transferase/metabolism;Lipid Peroxidation/drug effects;Liver/metabolism;Male;Malondialdehyde/metabolism;Marine Toxins;Microcystins/*toxicity;Nitrites/*toxicity;Oxidative Stress/drug effects;Stress, Physiological/physiology;Water Pollutants, Chemical/*toxicity;Zebrafish/metabolism/*physi…
rayyan-397319006	A non-destructive BFCOD assay for in vivo measurement of cytochrome P450 3A (CYP3A) enzyme activity in fish embryos and larvae.	2017	Ecotoxicology (London, England)	1573-3017 (Electronic)	There is increasing interest in quantifying the exposure and effects of anthropogenic contaminants in fish. Determination of exposures in wild fish is routinely performed, but methods to investigate potential effects are less established. One of the most relevant approaches would be the use of in vivo assays, but existing assays are often limited to in vitro determination of enzyme activity. Many…	RAYYAN-INCLUSION: {"Darlan"=>"Included"} | RAYYAN-LABELS: Keywords to embryo (0 to 3 dpf),Keywords to larvae (4 to 29 dpf),RCC Acute toxicity in Environmental,1st Inclusion to Acute toxicity Keywords,Embryonic stage to larval stage (0 hpf to 29 dpf),Embryo stage by area of study and year: Acute toxicity,Larval stage by area of study and year: Acute toxicity,1nd Inclusion by valuation by applicati…	10.1007/s10646-017-1812-5	Animals;Benzo(a)pyrene/toxicity;Biological Assay/*methods;Cytochrome P-450 CYP3A/*metabolism;Fluorenes/toxicity;Fundulidae/embryology/physiology;Polycyclic Aromatic Hydrocarbons/toxicity;Toxicity Tests/*methods;Water Pollutants, Chemical/*toxicity;Zebrafish/embryology/physiology
rayyan-397319007	Systems Analysis of the Liver Transcriptome in Adult Male Zebrafish Exposed to the Plasticizer (2-Ethylhexyl) Phthalate (DEHP).	2018	Scientific reports	2045-2322 (Electronic)	The organic compound diethylhexyl phthalate (DEHP) represents a high production volume chemical found in cosmetics, personal care products, laundry detergents, and household items. DEHP, along with other phthalates causes endocrine disruption in males. Exposure to endocrine disrupting chemicals has been linked to the development of several adverse health outcomes with apical end points including …	RAYYAN-INCLUSION: {"Darlan"=>"Included"} | RAYYAN-LABELS: RCC Acute toxicity in Disease model,RCC Acute toxicity in Environmental,Keywords to adult (90 dpf to 2 years),1st Inclusion to Acute toxicity Keywords,RCC Reproductive toxicity in Disease model,RCC Reproductive toxicity in Environmental,1st Inclusion to Reproductive toxicity Keywords, Adult stage by area of study and year: Acute toxicity, …	10.1038/s41598-018-20266-8	Animals;Diethylhexyl Phthalate/*pharmacology;Gene Expression Regulation/*drug effects;Liver/drug effects/*metabolism;Male;Plasticizers/*pharmacology;Transcriptome/*drug effects;Zebrafish/*genetics/metabolism;Zebrafish Proteins/*genetics/metabolism
rayyan-397319008	Dualistic immunomodulation of sub-chronic microcystin-LR exposure on the innate-immune defense system in male zebrafish.	2017	Chemosphere	1879-1298 (Electronic)	Microcystins (MCs), produced by toxic cyanobacterial blooms that appeared world wildly in eutrophication waters, have often caused fish illness and even massive death cases. Among at least 90 structural variants, microcystin-LR (MC-LR) is the most common and toxic variant. In order to better understand innate immune responses in fish disrupted by environmental concentrations of MC-LR, male zebraf…	RAYYAN-INCLUSION: {"Darlan"=>"Included"} | RAYYAN-LABELS: RCC Acute toxicity in Environmental,RCC Immunotoxicity in Environmental,1st Inclusion to Acute toxicity Keywords,1st Inclusion to Immunotoxicity Keywords,1st Evaluation by specific areas - Keywords to Immunotoxicity,1nd Inclusion by valuation by application domain - Keywords to Environmental	10.1016/j.chemosphere.2017.05.079	Animals;Environmental Exposure/adverse effects;Fishes/immunology/*microbiology;Gene Expression Regulation/immunology;Immunity, Innate/*drug effects/genetics;*Immunomodulation;Male;Marine Toxins;Microcystins/*pharmacology;Models, Animal;Spleen/pathology;Transcriptional Activation/immunology;Zebrafish/*immunology/metabolism
rayyan-397319009	Neurochemical and Behavioral Responses to Unpredictable Chronic Mild Stress Following Developmental Isolation: The Zebrafish as a Model for Major Depression.	2017	Zebrafish	1557-8542 (Electronic)	Unpredictable chronic mild stress (UCMS) and developmental social isolation are often utilized in laboratory animals to mimic unpredictable life stressors and early life adversity that may contribute to the development of major depressive disorder in humans. Zebrafish (Danio rerio) have been used to examine the effects of both developmental social isolation and UCMS. However, anxiety-like behavio…	RAYYAN-INCLUSION: {"Darlan"=>"Included"} | RAYYAN-LABELS: RCC Neurotoxicity in Disease model,1st Inclusion to Neurotoxicity Keywords,1st Evaluation by specific areas - Keywords to Neurotoxicity,2nd Inclusion by valuation by application domain - Keywords to Disease model: Neurological	10.1089/zeb.2016.1295	Animals;*Behavior, Animal;Brain/metabolism;Depressive Disorder, Major/diagnosis/*etiology/metabolism;*Disease Models, Animal;Dopamine/metabolism;Hydroxyindoleacetic Acid/metabolism;Serotonin/metabolism;*Social Isolation;Stress, Psychological/*complications/metabolism;Weight Gain;Zebrafish/*physiology
rayyan-397319010	Enzymatic activity and gene expression changes in zebrafish embryos and larvae exposed to pesticides diazinon and diuron.	2017	Aquatic toxicology (Amsterdam, Netherlands)	1879-1514 (Electronic)	The zebrafish as a test organism enables the investigation of effects on a wide range of biological levels from molecular level to the whole-organism level. The use of fish embryos represents an attractive model for studies aimed at understanding toxic mechanisms and the environmental risk assessment of chemicals. In the present study, a zebrafish (Danio rerio) in vivo model was employed in order…	RAYYAN-INCLUSION: {"Darlan"=>"Included"} | RAYYAN-LABELS: Unclassified compounds,Keywords to embryo (0 to 3 dpf),Keywords to larvae (4 to 29 dpf),RCC Neurotoxicity in Environmental,RCC Acute toxicity in Environmental,1st Inclusion to Neurotoxicity Keywords,1st Inclusion to Acute toxicity Keywords,Chemical classification Organophosphates,Chemical classification Ureas, Sulfonylureas,Embryonic stage…	10.1016/j.aquatox.2017.10.019	Acetylcholinesterase/metabolism;Animals;Carboxylesterase/metabolism;Catalase/metabolism;Cytochrome P-450 CYP1A1/metabolism;Diazinon/toxicity;Diuron/*toxicity;Embryo, Nonmammalian/drug effects/metabolism;Gene Expression;Glutathione Peroxidase/metabolism;Glutathione Reductase/metabolism;Glutathione Transferase/metabolism;Herbicides/*toxicity;Insecticides/*toxicity;Larva/drug effects/metabolism;Wate…
rayyan-397319011	Microcystin-LR affects the hypothalamic-pituitary-inter-renal (HPI) axis in early life stages (embryos and larvae) of zebrafish.	2018	Environmental pollution (Barking, Essex : 1987)	1873-6424 (Electronic)	Frequencies and durations of blooms of cyanobacteria are increasing. Some cyanobacteria can produce cyanotoxins including microcystins (MCs). MCs are the most common toxic products of hazardous algal blooms (HABs), with the greatest potential for exposure and to cause toxicity. Recently, MCs have been shown to disrupt endocrine functions. In this study, for the first time, effects of MC-LR on the…	RAYYAN-INCLUSION: {"Darlan"=>"Included"} | RAYYAN-LABELS: Keywords to embryo (0 to 3 dpf),Keywords to larvae (4 to 29 dpf),RCC Neurotoxicity in Disease model,RCC Acute toxicity in Disease model,1st Inclusion to Acute toxicity Keywords,RCC Reproductive toxicity in Disease model,1st Inclusion to Reproductive toxicity Keywords,Embryonic stage to larval stage (0 hpf to 29 dpf),Embryo stage by area of…	10.1016/j.envpol.2018.05.024	Animals;Dose-Response Relationship, Drug;Embryonic Development/*drug effects;Endocrine Disruptors/toxicity;Gene Regulatory Networks/drug effects;Hydrocortisone/*metabolism;Hypothalamo-Hypophyseal System/*drug effects;Kidney/*drug effects;Larva/*drug effects;Marine Toxins;Microcystins/*toxicity;Water Pollutants, Chemical/toxicity;Zebrafish/*embryology/growth & development
rayyan-397319012	Intensive epidermal adsorption and specific venous deposition of carboxyl quantum dots in zebrafish early-life stages.	2017	Chemosphere	1879-1298 (Electronic)	To properly assess the environmental risk of quantum dots (QDs), it is necessary to determine their fate in living organisms, including adsorption, distribution and bioaccumulation under representative environmental or physiological conditions. We comprehensively investigated the fate of QDs with carboxyl terminal functional groups (carboxyl-QDs) in zebrafish (Danio rerio) embryo and larvae subje…	RAYYAN-INCLUSION: {"Darlan"=>"Included"} | RAYYAN-LABELS: Keywords to embryo (0 to 3 dpf),Keywords to larvae (4 to 29 dpf),RCC Acute toxicity in Environmental,1st Inclusion to Acute toxicity Keywords,Embryonic stage to larval stage (0 hpf to 29 dpf),Embryo stage by area of study and year: Acute toxicity,Larval stage by area of study and year: Acute toxicity,1nd Inclusion by valuation by applicati…	10.1016/j.chemosphere.2017.05.173	Adsorption;Animals;Embryo, Nonmammalian;Epidermis/*metabolism;Larva;Quantum Dots/chemistry/*metabolism;Water Pollutants, Chemical/*metabolism;Zebrafish/embryology/*physiology
rayyan-397319013	Adverse effects of parental zinc deficiency on metal homeostasis and embryonic development in a zebrafish model.	2017	The Journal of nutritional biochemistry	1873-4847 (Electronic)	The high prevalence of zinc deficiency is a global public health concern, and suboptimal maternal zinc consumption has been associated with adverse effects ranging from impaired glucose tolerance to low birthweights. The mechanisms that contribute to altered development and poor health in zinc deficient offspring are not completely understood. To address this gap, we utilized the Danio rerio mode…	RAYYAN-INCLUSION: {"Darlan"=>"Included"} | RAYYAN-LABELS: Keywords to embryo (0 to 3 dpf),Keywords to adult (90 dpf to 2 years),1st Inclusion to Acute toxicity Keywords,Embryonic stage to adult (3 mpf to 2 years), Adult stage by area of study and year: Acute toxicity,Embryo stage by area of study and year: Acute toxicity	10.1016/j.jnutbio.2017.02.006	Animals;DNA Methylation/genetics;Embryo, Nonmammalian;Female;Gene Expression Regulation, Developmental;Homeostasis;Insulin/genetics;Metals/*metabolism;Zebrafish/*embryology/*physiology;Zebrafish Proteins/*genetics;Zinc/*deficiency
rayyan-397319014	Exposure to cocaine and its main metabolites altered the protein profile of zebrafish embryos.	2018	Environmental pollution (Barking, Essex : 1987)	1873-6424 (Electronic)	Illicit drugs have been identified as emerging aquatic pollutants because of their widespread presence in freshwaters and potential toxicity towards aquatic organisms. Among illicit drug residues, cocaine (COC) and its main metabolites, namely benzoylecgonine (BE) and ecgonine methyl ester (EME), are commonly detected in freshwaters worldwide at concentration that can induce diverse adverse effec…	RAYYAN-INCLUSION: {"Darlan"=>"Included"} | RAYYAN-LABELS: Keywords to embryo (0 to 3 dpf),1st Inclusion to Acute toxicity Keywords,1st Inclusion to Hepatotoxicity Keywords,Embryo stage by area of study and year: Acute toxicity,Embryo stage by area of study and year: Hepatotoxicity,1st Evaluation by specific areas - Keywords to Hepatotoxicity	10.1016/j.envpol.2017.09.097	Animals;Cocaine/analogs & derivatives/metabolism/*toxicity;Embryo, Nonmammalian/*drug effects/physiology;Fresh Water;Illicit Drugs/*toxicity;Oxidation-Reduction;Oxidative Stress/drug effects;Zebrafish/*embryology/metabolism;Zebrafish Proteins/*metabolism
rayyan-397319015	Evaluation of reference genes for reverse transcription-quantitative PCR assays in organs of zebrafish exposed to glyphosate-based herbicide, Roundup.	2018	Animal : an international journal of animal bioscience	1751-732X (Electronic)	Roundup is a glyphosate-based herbicide (GBH) widely used in agriculture and may cause toxic effects in non-target organisms. Model organisms, as zebrafish, and analysis of gene expression by reverse transcription-quantitative PCR (RT-qPCR) could be used to better understand the Roundup toxicity. A prerequisite for RT-qPCR is the availability of appropriate reference genes; however, they have not…	RAYYAN-INCLUSION: {"Darlan"=>"Included"} | RAYYAN-LABELS: Unclassified compounds,RCC Neurotoxicity in Environmental,RCC Reproductive toxicity in Environmental,1st Inclusion to Reproductive toxicity Keywords,1st Evaluation by specific areas - Keywords to Neurotoxicity,1nd Inclusion by valuation by application domain - Keywords to Environmental	10.1017/S1751731117003111	Animals;Female;*Gene Expression Profiling;Glycine/*analogs & derivatives/toxicity;Herbicides;Male;*Real-Time Polymerase Chain Reaction;Reference Standards;Reverse Transcription;*Zebrafish/genetics;Glyphosate
rayyan-397319016	Cortisol plays a role in the high environmental ammonia associated suppression of the immune response in zebrafish.	2017	General and comparative endocrinology	1095-6840 (Electronic)	Exposure to high environmental ammonia (HEA) levels increases the vulnerability of fishes to parasitic, viral and bacterial diseases. We tested the hypothesis that elevated plasma cortisol levels play a role in the HEA-mediated immunosuppression in fishes. To this end, we tested the effect of exogenous cortisol treatment on the lipopolysaccharide (LPS)-induced immune response in zebrafish (Danio …	RAYYAN-INCLUSION: {"Darlan"=>"Included"} | RAYYAN-LABELS: RCC Acute toxicity in Preclinical,RCC Immunotoxicity in Preclinical,RCC Neurotoxicity in Environmental,RCC - Neurotoxicity in Preclinical:,RCC Acute toxicity in Environmental,RCC Immunotoxicity in Environmental,1st Inclusion to Acute toxicity Keywords,1st Inclusion to Immunotoxicity Keywords,1st Evaluation by specific areas - Keywords to N…	10.1016/j.ygcen.2017.02.016	Acute-Phase Proteins/metabolism;*Altitude;Ammonia/*adverse effects;Animals;*Environment;Gene Expression Regulation/drug effects;Hydrocortisone/*metabolism;*Immunity/drug effects/genetics;Lipopolysaccharides/pharmacology;RNA, Messenger/genetics/metabolism;Zebrafish/genetics/*immunology;Zebrafish Proteins/genetics/metabolism
rayyan-397319017	Systems analysis of the liver transcriptome in adult male zebrafish exposed to the non-ionic surfactant nonylphenol.	2019	General and comparative endocrinology	1095-6840 (Electronic)	Nonylphenol (NP) arises from the environmental degradation of nonylphenol ethoxylates. It is a ubiquitous environmental contaminant and has been detected at levels up to 167 nM in rivers in the United States. NP is an endocrine disruptor (ED) that can act as an agonist for estrogen receptors. The Adverse Outcome Pathway (AOP) framework defines an adverse outcome as the causal result of a series o…	RAYYAN-INCLUSION: {"Darlan"=>"Included"} | RAYYAN-LABELS: RCC Acute toxicity in Environmental,RCC Hepatotoxicity in Environmental,Keywords to adult (90 dpf to 2 years),1st Inclusion to Acute toxicity Keywords,1st Inclusion to Hepatotoxicity Keywords,RCC Reproductive toxicity in Environmental, Adult stage by area of study and year: Acute toxicity, Adult stage by area of study and year: Hepatotoxic…	10.1016/j.ygcen.2018.10.016	Aging/*genetics;Animals;Fatty Acids/metabolism;Humans;Insulin/metabolism;Liver/*metabolism;Male;Molecular Sequence Annotation;Oligonucleotide Array Sequence Analysis;Phenols/*toxicity;Surface-Active Agents/*toxicity;*Systems Analysis;Transcriptome/*genetics;Zebrafish/*genetics/metabolism
rayyan-397319018	The longitudinal effects of early developmental cadmium exposure on conditioned place preference and cardiovascular physiology in zebrafish.	2017	Aquatic toxicology (Amsterdam, Netherlands)	1879-1514 (Electronic)	Cadmium (Cd) is a naturally occurring trace metal that is widely considered to be highly toxic to aquatic organisms and a significant health hazard to humans (Amzal et al., 2009; Bernhoft 2013; Burger, 2008; Satarug et al., 2009). The zebrafish (Danio rerio) has been used as a model organism for toxicological studies with Cd (Banni et al., 2011; Blechinger et al., 2007; Chow et al., 2009; Chow et…	RAYYAN-INCLUSION: {"Darlan"=>"Included"} | RAYYAN-LABELS: Keywords to larvae (4 to 29 dpf),Keywords to adult (90 dpf to 2 years),1st Inclusion to Neurotoxicity Keywords,1st Inclusion to Acute toxicity Keywords,1st Inclusion to Cardiotoxicity Keywords,Larvae stage to adult stage (30 dpf to 3 mpf),Larval stage to adult stage (30 dpf to 3 mpf), Adult stage by area of study and year: Neurotoxicity,Ad…	10.1016/j.aquatox.2017.07.017	Animals;Cadmium/*toxicity;Cardiovascular Physiological Phenomena/*drug effects;Cocaine/pharmacology;Conditioning, Classical/drug effects;Dose-Response Relationship, Drug;Embryo, Nonmammalian/*drug effects/physiology;Homing Behavior/*drug effects;Larva/drug effects;Water Pollutants, Chemical/*toxicity;Zebrafish/embryology/*physiology
rayyan-397319019	Uncovering the regeneration strategies of zebrafish organs: a comprehensive systems biology study on heart, cerebellum, fin, and retina regeneration.	2018	BMC systems biology	1752-0509 (Electronic)	BACKGROUND: Regeneration is an important biological process for the restoration of organ mass, structure, and function after damage, and involves complex bio-physiological mechanisms including cell differentiation and immune responses. We constructed four regenerative protein-protein interaction (PPI) networks using dynamic models and AIC (Akaike's Information Criterion), based on time-course mic…	RAYYAN-INCLUSION: {"Darlan"=>"Included"} | RAYYAN-LABELS: 1st Inclusion to Acute toxicity Keywords	10.1186/s12918-018-0544-3	Animal Fins/*physiology;Animals;Cerebellum/*physiology;Heart/*physiology;Protein Interaction Mapping;*Regeneration;Retina/*physiology;*Systems Biology;Zebrafish/metabolism/*physiology
rayyan-397319020	Effect of a toxic Microcystis aeruginosa lysate on the mRNA expression of proto-oncogenes and tumor suppressor genes in zebrafish.	2018	Ecotoxicology and environmental safety	1090-2414 (Electronic)	Cyanobacterial blooms of Microcystis aeruginosa represent a significant risk to the environment and have become a worldwide concern. M. aeruginosa can produce the hepatotoxins microcystins (MCs) with potential for tumor promotion. The present study evaluated the time-dependent effects in the transcription of tumor-related genes in the zebrafish, Danio rerio, exposed to dilutions of a M. aeruginos…	RAYYAN-INCLUSION: {"Darlan"=>"Included"} | RAYYAN-LABELS: 1st Inclusion to Acute toxicity Keywords	10.1016/j.ecoenv.2018.06.007	Animals;Genes, Tumor Suppressor/*drug effects;Microcystins/*toxicity;*Microcystis;Proto-Oncogenes/*drug effects;RNA, Messenger/metabolism;Zebrafish/genetics/metabolism
[truncated: 19,957 more rows]
